# Supplementary material for: Temporal profiling of host transcriptome highlights time- and tissue-dependent Interferon pathway activation in NNV-infected European sea bass
Source: Sci Rep. 2025 Jul 10;15:24941. doi: 10.1038/s41598-025-09705-5 (PMC12246263; doi:10.1038/s41598-025-09705-5)
Supplement: Supplementary file 2 — Supplementary Tables. [file 41598_2025_9705_MOESM2_ESM.xlsx]

## Sheet: Suppl Table 1
Supplementary Table 1: FunPat result of time-dependent differential expression analysis in Brain tissue.
Rank	element_ID	Description	ENSEMBLID	ZFIN_symbol	Area	p_value	adjusted_p_value	expected number of FP
0	127353300	radical S-adenosyl methionine domain containing 2	ENSDLAG00005030006	rsad2	1214.3	0	0	0
1	127356968	interferon-induced very large GTPase 1-like	ENSDLAG00005033471	NA	1185.96	0	0	0
2	127349886	receptor-transporting protein 3-like	NA	NA	1162.05	0	0	0
3	127349884	receptor-transporting protein 3-like	ENSDLAG00005017056	NA	1133.51	0	0	0
4	127353184	probable E3 ubiquitin-protein ligase HERC4	ENSDLAG00005033031	NA	1128.51	0	0	0
5	127375663	interleukin-8	NA	NA	1084.82	0	0	0
6	127362944	protein asteroid homolog 1-like	NA	NA	1080.2	0	0	0
7	127375845	C-X-C motif chemokine 9-like	NA	NA	1078.72	0	0	0
8	127353185	probable E3 ubiquitin-protein ligase HERC3	NA	NA	1077.17	0	0	0
9	127375745	polyubiquitin-B-like	NA	NA	1043.34	0	0	0
10	127365742	sacsin	NA	NA	1040.13	0	0	0
11	127349746	uncharacterized si:ch211-152f22.4	NA	NA	1030.27	0	0	0
12	127355995	DEXH (Asp-Glu-X-His) box polypeptide 58	ENSDLAG00005021238	dhx58	1022.36	0	0	0
13	127358051	galectin 17	ENSDLAG00005031036	NA	981.835	0	0	0
14	127371052	interferon-induced GTP-binding protein Mx	ENSDLAG00005016371	NA	970.898	0	0	0
15	127375844	C-X-C motif chemokine 9-like	ENSDLAG00005027296	NA	955.492	0	0	0
16	127374389	C-X-C motif chemokine 6-like	ENSDLAG00005031798	NA	951.766	0	0	0
17	127365306	GTPase IMAP family member 4-like	ENSDLAG00005014191	NA	944.971	0	0	0
18	127353307	cytidine monophosphate (UMP-CMP) kinase 2, mitochondrial	ENSDLAG00005023255	cmpk2	943.378	0	0	0
19	127352958	protein PML-like	ENSDLAG00005001333	NA	942.504	0	0	0
20	127360317	arginase 1	ENSDLAG00005004510	NA	928.514	0	0	0
21	127371049	zinc finger, NFX1-type containing 1	ENSDLAG00005012780	znfx1	893.792	0	0	0
22	127379479	uncharacterized LOC127379479	NA	NA	892.862	0	0	0
23	127374665	sequestosome-1-like	NA	NA	890.072	0	0	0
24	127375863	polyubiquitin-B-like	ENSDLAG00005032425,ENSDLAG00005033958	NA	883.601	0	0	0
25	127366581	urokinase plasminogen activator surface receptor-like	ENSDLAG00005033699	NA	875.739	0	0	0
26	127362943	protein asteroid homolog 1-like	NA	NA	866.885	0	0	0
27	127361926	probable E3 ubiquitin-protein ligase HERC6	NA	NA	861.375	0	0	0
28	127373044	ring finger protein 213b	ENSDLAG00005011935	rnf213b	853	0	0	0
29	127364676	pyrin-like	NA	NA	848.215	0	0	0
30	127371400	ubiquitin-like modifier activating enzyme 7	ENSDLAG00005023600	uba7	843.578	0	0	0
31	127358685	interferon alpha-inducible protein 27-like protein 2	ENSDLAG00005004982	NA	836.021	0	0	0
32	127365188	interleukin-10 receptor subunit beta-like	ENSDLAG00005014912	NA	832.472	0	0	0
33	127359885	GTPase IMAP family member 9-like	ENSDLAG00005033854	NA	831.603	0	0	0
34	127355066	GTPase IMAP family member 4-like	NA	NA	831.216	0	0	0
35	127379198	uncharacterized LOC127379198	NA	NA	830.5	0	0	0
36	127371129	E3 ubiquitin-protein ligase TRIM39-like	ENSDLAG00005009950	NA	829.097	0	0	0
37	127367712	uncharacterized LOC127367712	NA	NA	814.945	0	0	0
38	127349908	transporter associated with antigen processing, subunit type a	ENSDLAG00005012408	tap2a	811.825	0	0	0
39	127373574	uncharacterized wu:fj29h11	ENSDLAG00005008076	wu:fj29h11	810.414	0	0	0
40	127359848	GTPase IMAP family member 4-like	ENSDLAG00005003478	NA	809.866	0	0	0
41	127354406	GTPase IMAP family member 4-like	ENSDLAG00005030296	zgc:171452	800.752	0	0	0
42	127359846	uncharacterized LOC127359846	NA	NA	796.048	0	0	0
43	127378408	OX-2 membrane glycoprotein-like	ENSDLAG00005003412	NA	790.738	0	0	0
44	127349820	interferon-induced protein with tetratricopeptide repeats 2-like	NA	NA	789.167	0	0	0
45	127375748	polyubiquitin-B-like	ENSDLAG00005031343	NA	788.796	0	0	0
46	127356316	galectin-3-binding protein A-like	ENSDLAG00005018071	zgc:112492	784.053	0	0	0
47	127378790	uncharacterized LOC127378790	NA	NA	781.735	0	0	0
48	127358398	receptor-transporting protein 4-like	ENSDLAG00005019173	NA	780.296	0	0	0
49	127373894	synembryn-A	ENSDLAG00005013619	NA	779.049	0	0	0
50	127376363	eotaxin-like	NA	NA	769.432	0	0	0
51	127350341	interferon induced protein 44g	ENSDLAG00005019782	NA	763.323	0	0	0
52	127358678	interferon alpha-inducible protein 27-like protein 2A	NA	NA	762.983	0	0	0
53	127369411	uncharacterized LOC127369411	NA	NA	760.037	0	0	0
54	127378663	signal transducer and activator of transcription 1a	ENSDLAG00005003574	stat1a	756.599	0	0	0
55	127356698	uncharacterized LOC127356698	NA	NA	755.538	0	0	0
56	127365331	epithelial stromal interaction 1	ENSDLAG00005033430	epsti1	742.681	0	0	0
57	127369406	putative protein TPRXL	ENSDLAG00005019259	NA	741.461	0	0	0
58	127369354	structural maintenance of chromosomes flexible hinge domain containing 1	NA	NA	738.96	0	0	0
59	127356058	interferon-induced protein 35	ENSDLAG00005021869	ifi35	721.398	0	0	0
60	127365186	interferon alpha/beta receptor 2-like	ENSDLAG00005014894	NA	715.041	0	0	0
61	127350605	interferon-induced protein 44-like	ENSDLAG00005019750,ENSDLAG00005028927	NA	710.285	0	0	0
62	127371327	anti-sigma-I factor RsgI2-like	ENSDLAG00005031367	NA	710.257	0	0	0
63	127371510	E3 ubiquitin-protein ligase DTX3L-like	NA	NA	705.812	0	0	0
64	127358756	uncharacterized LOC127358756	ENSDLAG00005025840	si:ch211-244b2.4	701.991	0	0	0
65	127374357	stimulator of interferon response cGAMP interactor 1	ENSDLAG00005021743	sting1	701.097	0	0	0
66	127372146	opioid growth factor receptor-like	ENSDLAG00005026653	ogfrl2	697.813	0	0	0
67	127371514	uncharacterized LOC127371514	NA	NA	691.075	0	0	0
68	127377730	rhodopsin	ENSDLAG00005011122	NA	686.068	0	0	0
69	127376672	uncharacterized LOC127376672	ENSDLAG00005006575	NA	678.766	0	0	0
70	127379261	uncharacterized si:ch211-212k18.15	ENSDLAG00005006645	NA	675.823	0	0	0
71	127367965	interferon-induced protein 44-like	NA	NA	673.383	0	0	0
72	127362569	interleukin 4 induced 1	ENSDLAG00005033721	si:dkey-40g16.6	672.989	0	0	0
73	127375881	protein mono-ADP-ribosyltransferase PARP14-like	ENSDLAG00005031704	NA	671.379	0	0	0
74	127376830	putative helicase mov-10-B.1	ENSDLAG00005001459	NA	667.535	0	0	0
75	127371841	nicotinamide phosphoribosyltransferase 2	ENSDLAG00005018126	namptb	665.535	0	0	0
76	127368027	activating transcription factor 3	ENSDLAG00005015761	atf3	665.377	0	0	0
77	127349911	proteasome 20S subunit beta 12	ENSDLAG00005031475	psmb12	658.723	0	0	0
78	127350031	cornifelin homolog	NA	NA	657.25	0	0	0
79	127365236	interferon induced with helicase C domain 1	ENSDLAG00005019389	ifih1	653.255	0	0	0
80	127366990	nuclear receptor coactivator 7-like	ENSDLAG00005022925	NA	653.181	0	0	0
81	127355919	cilia- and flagella-associated protein 251-like	ENSDLAG00005035083	NA	652.789	0	0	0
82	127356759	uncharacterized LOC127356759	NA	NA	650.675	0	0	0
83	127370766	poly (ADP-ribose) glycohydrolase, like	ENSDLAG00005004962	pargl	647.46	0	0	0
84	127362174	dehydrogenase/reductase (SDR family) member 13b.2	ENSDLAG00005006073	dhrs13b.1	644.72	0	0	0
85	127370480	pro-melanin-concentrating hormone, like	ENSDLAG00005032466	pmchl	644.538	0	0	0
86	127379287	up-regulator of cell proliferation-like	ENSDLAG00005029506	si:dkey-85k7.12	641.431	0	0	0
87	127357667	TAP binding protein (tapasin), tandem duplicate 1	ENSDLAG00005003462	tapbp.1	637.838	0	0	0
88	127363101	XIAP associated factor 1	ENSDLAG00005010927	NA	634.904	0	0	0
89	127351507	interleukin-1 receptor-like 1	ENSDLAG00005015908,ENSDLAG00005021681	NA	633.389	0	0	0
90	127354823	suppressor of cytokine signaling 1-like	ENSDLAG00005033441	socs1b	632.912	0	0	0
91	127358688	zinc finger protein RFP-like	ENSDLAG00005030543,ENSDLAG00005033332	NA	632.824	0	0	0
92	127355505	5'-3' exonuclease PLD4	ENSDLAG00005000276	NA	629.648	0	0	0
93	127377921	ETS variant transcription factor 7	ENSDLAG00005019610	etv7	626.498	0	0	0
94	127358818	ubiquitin specific peptidase 18	ENSDLAG00005030871	NA	623.181	0	0	0
95	127379543	eukaryotic translation initiation factor 2-alpha kinase 2	ENSDLAG00005025003	NA	621.438	0	0	0
96	127365130	STEAP family member 3, metalloreductase	ENSDLAG00005024165	NA	621.005	0	0	0
97	127355513	GTPase IMAP family member 4-like	NA	NA	619.772	0	0	0
98	127362649	rhomboid-related protein 4-like	ENSDLAG00005005041	NA	619.182	0	0	0
99	127376578	endoplasmic reticulum aminopeptidase 2	ENSDLAG00005022293	erap2	616.932	0	0	0
100	127365107	sterile alpha motif domain-containing protein 9-like	ENSDLAG00005014498	NA	616.629	0	0	0
101	127358759	uncharacterized LOC127358759	ENSDLAG00005025844	NA	615.78	0	0	0
102	127359210	poly (ADP-ribose) polymerase family, member 12b	ENSDLAG00005020051	parp12b	615.775	0	0	0
103	127358077	uncharacterized LOC127358077	NA	NA	614.759	0	0	0
104	127376848	CD40 molecule, TNF receptor superfamily member 5	ENSDLAG00005027038	cd40	612.388	0	0	0
105	127354910	exocyst complex component 3-like	NA	NA	611.634	0	0	0
106	127360051	Epstein-Barr virus induced 3	ENSDLAG00005010114	ebi3	611.122	0	0	0
107	127357027	uncharacterized LOC127357027	NA	NA	608.55	0	0	0
108	127353948	interferon regulatory factor 7	ENSDLAG00005008784	irf7	608.358	0	0	0
109	127356015	E3 ubiquitin-protein ligase rnf213-alpha-like	NA	NA	604.495	0	0	0
110	127349584	uncharacterized LOC127349584	NA	NA	602.557	0	0	0
111	127366707	c-Myc-binding protein-like	ENSDLAG00005029266	NA	602.143	0	0	0
112	127373774	phosphodiesterase 6G, cGMP-specific, rod, gamma, paralog b	ENSDLAG00005035053	pde6gb	601.388	0	0	0
113	127375864	polyubiquitin-B-like	ENSDLAG00005033958	isg15	600.178	0	0	0
114	127366235	poly(ADP-ribose) polymerase family member 14-related sequence 1	NA	NA	597.234	0	0	0
115	127352679	uncharacterized LOC127352679	ENSDLAG00005014714	NA	596.327	0	0	0
116	127366237	poly(ADP-ribose) polymerase family member 9	ENSDLAG00005033554	NA	593.252	0	0	0
117	127375869	isotocin-neurophysin IT 1-like	ENSDLAG00005018063	NA	593.208	0	0	0
118	127379315	homeobox and leucine zipper encoding b	ENSDLAG00005032593	NA	589.758	0	0	0
119	127363181	solute carrier family 25 member 15a	NA	NA	588.844	0	0	0
120	127367640	transporter 1, ATP-binding cassette, sub-family B (MDR/TAP)	ENSDLAG00005006626	tap1	584.991	0	0	0
121	127378981	uncharacterized LOC127378981	NA	NA	580.713	0	0	0
122	127370614	uncharacterized LOC127370614	NA	NA	578.19	0	0	0
123	127366988	nuclear receptor coactivator 7-like	ENSDLAG00005034309	NA	576.19	0	0	0
124	127355867	solute carrier family 2 member 6	ENSDLAG00005030663	NA	575.749	0	0	0
125	127372991	interferon-induced protein with tetratricopeptide repeats 5-like	NA	NA	574.844	0	0	0
126	127368233	interferon-induced protein 44-like	NA	NA	570.701	0	0	0
127	127366477	CD83 molecule	ENSDLAG00005029446	NA	561.126	0	0	0
128	127373013	cholesterol 25-hydroxylase	ENSDLAG00005006737	ch25h	560.644	0	0	0
129	127353528	interferon-induced protein 44-like	ENSDLAG00005013588	zgc:153654	559.605	0	0	0
130	127379225	CD68 molecule	NA	NA	557.623	0	0	0
131	127356066	zinc finger CCCH-type containing 7Ba	ENSDLAG00005008571	NA	554.254	0	0	0
132	127369412	uncharacterized LOC127369412	NA	NA	552.841	0	0	0
133	127355380	chemokine (C-X-C motif) ligand 18b	NA	NA	552.444	0	0	0
134	127359827	ubiquitin carboxyl-terminal hydrolase 12-like	ENSDLAG00005032777	NA	552.205	0	0	0
135	127359224	uncharacterized LOC127359224	ENSDLAG00005027919	NA	550.361	0	0	0
136	127375273	interferon a3-like	ENSDLAG00005004555	NA	547.57	0	0	0
137	127365627	carbamoyl-phosphate synthase 1, mitochondrial	ENSDLAG00005003390	cps1	547.062	0	0	0
138	127369355	methyltransferase 4, N6-adenosine	ENSDLAG00005019846	mettl4	545.056	0	0	0
139	127349776	T-cell acute lymphocytic leukemia protein 1 homolog	NA	NA	540.536	0	0	0
140	127364545	uncharacterized LOC127364545	NA	NA	538.916	0	0	0
141	127369453	mitogen-activated protein kinase kinase kinase 8	ENSDLAG00005031355	map3k8	538.685	0	0	0
142	127364507	aquaporin-11-like	ENSDLAG00005029942	NA	537.251	0	0	0
143	127359157	pro-melanin-concentrating hormone	ENSDLAG00005023620	pmch	537.105	0	0	0
144	127355592	vascular cell adhesion protein 1-like	NA	NA	535.977	0	0	0
145	127354247	unc-93 homolog B1, TLR signaling regulator	NA	NA	535.062	0	0	0
146	127358540	uncharacterized LOC127358540	ENSDLAG00005026460	NA	534.782	0	0	0
147	127372265	signal transducer and activator of transcription 2	ENSDLAG00005001935	stat2	531.433	0	0	0
148	127359791	interleukin 7 receptor	ENSDLAG00005028224	NA	531.195	0	0	0
149	127379262	uncharacterized LOC127379262	NA	NA	527.35	0	0	0
150	127364666	uncharacterized LOC127364666	NA	NA	526.957	0	0	0
151	127372126	tripartite motif containing 107	NA	NA	526.893	0	0	0
152	127366185	secernin 3	ENSDLAG00005026258	scrn3	524.762	0	0	0
153	127354968	E3 ubiquitin/ISG15 ligase TRIM25-like	NA	NA	523.207	0	0	0
154	127349910	proteasome 20S subunit beta 13a	ENSDLAG00005033124	NA	519.392	0	0	0
155	127353423	protein NLRC5-like	ENSDLAG00005032672	NA	517.377	0	0	0
156	127359679	DELTA-thalatoxin-Avl1a-like	ENSDLAG00005016654	NA	517.369	0	0	0
157	127357577	progranulin-like	ENSDLAG00005018481	NA	516.664	0	0	0
158	127379565	uncharacterized LOC127379565	NA	NA	515.201	0	0	0
159	127351649	serum amyloid A	ENSDLAG00005019576	saa	513.805	0	0	0
160	127379449	interferon-induced very large GTPase 1-like	NA	NA	509.552	0	0	0
161	127349912	proteasome 20S subunit beta 9a	ENSDLAG00005031842	psmb9a	507.321	0	0	0
162	127364672	triadin-like	NA	NA	506.098	0	0	0
163	127366977	complement C4-like	ENSDLAG00005009457	c4b	500.978	0	0	0
164	127355424	tripartite motif containing 25	ENSDLAG00005012893	trim25	494.746	0	0	0
165	127353558	uncharacterized LOC127353558	NA	NA	493.444	0	0	0
166	127371050	RanBP-type and C3HC4-type zinc finger containing 1	ENSDLAG00005012710	NA	493.094	0	0	0
167	127355685	E3 ubiquitin/ISG15 ligase TRIM25-like	NA	NA	489.546	0	0	0
168	127366805	TAP binding protein like	ENSDLAG00005012350	NA	487.265	0	0	0
169	127364093	KH and NYN domain containing	ENSDLAG00005000420	khnyn	485.036	0	0	0
170	127357440	pro-opiomelanocortin-like	ENSDLAG00005022603	NA	482.61	0	0	0
171	127373896	interferon regulatory factor 3	ENSDLAG00005013577	irf3	481.745	0	0	0
172	127362363	galectin-9-like	ENSDLAG00005001138	lgals9l5	471.34	0	0	0
173	127365611	PHD finger protein 11	ENSDLAG00005019792	NA	468.987	0	0	0
174	127379364	plac8 onzin related protein 1	NA	NA	468	0	0	0
175	127351774	WD repeat-containing protein 88-like	ENSDLAG00005027487	NA	467.338	0	0	0
176	127353302	tripartite motif-containing protein 16-like	NA	NA	467.129	0	0	0
177	127376671	uncharacterized LOC127376671	NA	NA	466.17	0	0	0
178	127369408	proteasome activator subunit 2	ENSDLAG00005030547	NA	465.069	0	0	0
179	127367754	E3 ubiquitin-protein ligase TRIM8-like	ENSDLAG00005031520	NA	460.444	0	0	0
180	127371326	uncharacterized LOC127371326	ENSDLAG00005001179	NA	459.846	0	0	0
181	127358271	cyclic GMP-AMP synthase	ENSDLAG00005014694	NA	458.97	0	0	0
182	127370003	complement component 7b	ENSDLAG00005024758	c7b	457.205	0	0	0
183	127354850	tumor necrosis factor alpha-induced protein 2-like	NA	NA	455.608	0	0	0
184	127366880	adenosine deaminase RNA specific	ENSDLAG00005011759	adar	454.996	0	0	0
185	127379577	Fas cell surface death receptor	ENSDLAG00005018753	NA	454.392	0	0	0
186	127372030	syndecan 4	ENSDLAG00005027533	NA	453.487	0	0	0
187	127365141	macrophage receptor with collagenous structure	ENSDLAG00005024175	NA	451.611	0	0	0
188	127379265	butyrophilin-like protein 3	NA	NA	447.008	0	0	0
189	127374960	regulator of cell cycle RGCC-like	ENSDLAG00005029649	si:dkey-27i16.2	446.42	0	0	0
190	127365325	N-myc (and STAT) interactor	ENSDLAG00005014936	NA	445.592	0	0	0
191	127379258	ubiquitin carboxyl-terminal hydrolase 17-like protein D	ENSDLAG00005029606	NA	440.431	0	0	0
192	127362935	protein NLRC3-like	ENSDLAG00005030906	NA	440.325	0	0	0
193	127379546	ubiquitin carboxyl-terminal hydrolase 47-like	ENSDLAG00005027924	NA	439.462	0	0	0
194	127375568	terminal nucleotidyltransferase 2	ENSDLAG00005024048	tent2	438.693	0	0	0
195	127363770	interferon regulatory factor 1b	NA	NA	438.54	0	0	0
196	127375880	uncharacterized LOC127375880	NA	NA	434.735	0	0	0
197	127354051	toll-like receptor 3	ENSDLAG00005024688	tlr3	432.702	0	0	0
198	127355479	E3 ubiquitin-protein ligase TRIM21-like	NA	NA	430.861	0	0	0
199	127356445	SP110 nuclear antigen, tandem duplicate 1	ENSDLAG00005004318	sp100.1	430.681	0	0	0
200	127358266	tumor necrosis factor receptor superfamily member 6B-like	ENSDLAG00005023391	NA	429.89	0	0	0
201	127363991	sterile alpha motif domain-containing protein 9-like	NA	NA	429.413	0	0	0
202	127349768	uncharacterized si:ch211-1a19.3	NA	NA	429.109	0	0	0
203	127374054	FOS like 1, AP-1 transcription factor subunit a	NA	NA	427.107	0	0	0
204	127368118	uncharacterized LOC127368118	NA	NA	426.845	0	0	0
205	127352523	OTU deubiquitinase 4	NA	NA	426.2	0	0	0
206	127358638	interferon alpha-inducible protein 27-like protein 2A	NA	NA	421.965	0	0	0
207	127361908	v-rel avian reticuloendotheliosis viral oncogene homolog B	ENSDLAG00005000830	relb	419.598	1.11022e-16	1.20725e-14	0
208	127379316	guanosine monophosphate reductase 2	ENSDLAG00005027754	gmpr2	418.95	1.11022e-16	1.20725e-14	0
209	127357361	tuftelin 1b	ENSDLAG00005013985	NA	416.593	1.11022e-16	1.20725e-14	0
210	127379405	basic leucine zipper ATF-like transcription factor 2	NA	NA	415.287	1.11022e-16	1.20725e-14	0
211	127354281	C-type lectin domain family 4 member M-like	NA	NA	415.152	1.11022e-16	1.20725e-14	0
212	127355848	granulin a	ENSDLAG00005021824	grna	414.332	1.11022e-16	1.20725e-14	0
213	127354955	E3 ubiquitin/ISG15 ligase TRIM25-like	NA	NA	412.353	1.11022e-16	1.20725e-14	0
214	127361813	polymeric immunoglobulin receptor	ENSDLAG00005030319	pigr	411.707	1.11022e-16	1.20725e-14	0
215	127368234	interferon-induced protein 44-like	ENSDLAG00005000190	NA	409.48	2.22045e-16	2.39225e-14	0
216	127355956	choline transporter-like protein 2	ENSDLAG00005014025	NA	407.297	2.22045e-16	2.39225e-14	0
217	127351353	retinal cone rhodopsin-sensitive cGMP 3',5'-cyclic phosphodiesterase subunit gamma-like	ENSDLAG00005030290	NA	406.174	3.33067e-16	3.57191e-14	0
218	127367019	syntaxin 17	NA	NA	402.704	4.44089e-16	4.6979e-14	0
219	127369438	tripartite motif-containing protein 16-like	NA	NA	401.9	4.44089e-16	4.6979e-14	0
220	127370195	versican b	NA	NA	401.521	4.44089e-16	4.6979e-14	0
221	127375199	interferon regulatory factor 2	ENSDLAG00005016403	NA	400.138	5.55112e-16	5.81971e-14	0
222	127359134	dnaJ homolog subfamily B member 9-like	ENSDLAG00005021636	NA	399.581	5.55112e-16	5.81971e-14	0
223	127358199	guanine nucleotide binding protein (G protein), gamma transducing activity polypeptide 1	ENSDLAG00005031025	gngt1	398.936	6.66134e-16	6.89095e-14	0
224	127371414	guanine nucleotide binding protein (G protein), alpha transducing activity polypeptide 1	ENSDLAG00005024893	gnat1	398.92	6.66134e-16	6.89095e-14	0
225	127359189	nicotinamide phosphoribosyltransferase 1	ENSDLAG00005025320	nampta	398.182	6.66134e-16	6.89095e-14	0
226	127373201	suppressor of cytokine signaling 3b	ENSDLAG00005027526	socs3b	397.526	7.77156e-16	7.96892e-14	0
227	127368647	uncharacterized LOC127368647	NA	NA	396.652	7.77156e-16	7.96892e-14	0
228	127360049	heat shock 70 kDa protein 1	NA	NA	396.168	8.88178e-16	9.06756e-14	0
229	127356623	heat shock 70 kDa protein 1-like	NA	NA	392.29	1.33227e-15	1.34836e-13	0
230	127372452	peripherin	ENSDLAG00005008036	NA	391.933	1.33227e-15	1.34836e-13	0
231	127355813	prolactin	ENSDLAG00005021555	prl	390.132	1.66533e-15	1.67818e-13	0
232	127373928	tumor necrosis factor receptor superfamily member 12A	NA	NA	386.511	2.44249e-15	2.45077e-13	0
233	127370488	granulocyte-macrophage colony-stimulating factor receptor subunit alpha-like	NA	NA	385.632	2.77556e-15	2.77307e-13	0
234	127358630	interferon alpha-inducible protein 27-like protein 2A	NA	NA	385.179	2.88658e-15	2.87172e-13	0
235	127362204	uncharacterized LOC127362204	ENSDLAG00005028158	NA	383.809	3.33067e-15	3.29948e-13	0
236	127366101	MORC family CW-type zinc finger 3a	ENSDLAG00005025564	morc3a	383.484	3.44169e-15	3.39508e-13	0
237	127350363	class I histocompatibility antigen, F10 alpha chain-like	NA	NA	381.212	4.44089e-15	4.36234e-13	0
238	127369396	E3 ubiquitin-protein ligase RNF31-like	ENSDLAG00005000789	NA	377.976	6.21725e-15	6.08172e-13	0
239	127373789	parvalbumin, thymic-like	ENSDLAG00005020303	NA	376.959	6.99441e-15	6.81342e-13	0
240	127360048	heat shock 70 kDa protein 1-like	NA	NA	376.102	7.66054e-15	7.43136e-13	0
241	127374748	urotensin-related peptide 1	ENSDLAG00005005100	urp1	375.657	7.99361e-15	7.72242e-13	0
242	127359034	uncharacterized LOC127359034	NA	NA	372.614	1.12133e-14	1.07883e-12	0
243	127367028	syndecan-2-like	ENSDLAG00005033849	NA	371.642	1.24345e-14	1.19142e-12	0
244	127376221	endoplasmic reticulum aminopeptidase 1b	ENSDLAG00005018600	NA	371.208	1.29896e-14	1.23953e-12	0
245	127356546	uncharacterized si:busm1-163l24.3	ENSDLAG00005029343	NA	370.428	1.42109e-14	1.35055e-12	0
246	127353169	haloacid dehalogenase like hydrolase domain containing 5	ENSDLAG00005001612	hdhd5	370	1.4877e-14	1.40813e-12	0
247	127361448	synaptojanin 2 binding protein	ENSDLAG00005031647	synj2bp	369.62	1.54321e-14	1.45479e-12	0
248	127355543	tripartite motif-containing protein 16-like	NA	NA	369.315	1.59872e-14	1.49506e-12	0
249	127354354	uncharacterized LOC127354354	ENSDLAG00005003259	NA	369.283	1.59872e-14	1.49506e-12	0
250	127360619	uncharacterized LOC127360619	NA	NA	368.363	1.76525e-14	1.64422e-12	0
251	127350420	selectin E	ENSDLAG00005002251	NA	368.018	1.83187e-14	1.69949e-12	0
252	127354405	GTPase IMAP family member 7-like	NA	NA	365.227	2.4758e-14	2.28781e-12	0
253	127359059	E3 ubiquitin-protein ligase TRIM21-like	ENSDLAG00005021219	NA	364.762	2.60902e-14	2.40143e-12	0
254	127356772	uncharacterized LOC127356772	NA	NA	364.688	2.63123e-14	2.41237e-12	0
255	127349821	interferon-induced protein with tetratricopeptide repeats 5-like	NA	NA	364.153	2.78666e-14	2.5449e-12	0
256	127371752	butyrophilin-like protein 1	ENSDLAG00005033379	NA	363.588	2.9643e-14	2.69659e-12	0
257	127377140	BPI fold containing family C, like	ENSDLAG00005016879	bpifcl	361.979	3.51941e-14	3.18916e-12	0
258	127363780	uncharacterized LOC127363780	NA	NA	361.388	3.75255e-14	3.3873e-12	0
259	127360788	C-X-C motif chemokine 9-like	ENSDLAG00005031676	NA	359.314	4.68514e-14	4.21284e-12	0
260	127364473	E3 ubiquitin-protein ligase TRIM21-like	ENSDLAG00005032907	NA	359.234	4.72955e-14	4.23648e-12	0
261	127351722	actin alpha 1, skeletal muscle b	ENSDLAG00005007471	NA	357.995	5.40679e-14	4.82463e-12	0
262	127373056	NACHT, LRR and PYD domains-containing protein 3-like	ENSDLAG00005019879	NA	357.12	5.93969e-14	5.28e-12	0
263	127379544	involucrin-like	NA	NA	355.014	7.4496e-14	6.59713e-12	0
264	127356527	uncharacterized LOC127356527	ENSDLAG00005013923	NA	352.613	9.63674e-14	8.50178e-12	0
265	127373786	caspase 7, apoptosis-related cysteine peptidase	NA	NA	352.182	1.00919e-13	8.86989e-12	0
266	127349913	E3 ubiquitin-protein ligase rnf213-alpha-like	NA	NA	349.886	1.29119e-13	1.13059e-11	0
267	127349885	receptor-transporting protein 3-like	NA	NA	348.95	1.42775e-13	1.2455e-11	0
268	127377998	uncharacterized LOC127377998	NA	NA	348.883	1.43774e-13	1.24955e-11	0
269	127353802	monocyte chemotactic protein 1B-like	ENSDLAG00005009793	NA	348.693	1.46771e-13	1.27088e-11	0
270	127361802	von Willebrand factor A domain-containing protein 5A-like	ENSDLAG00005007187,ENSDLAG00005030152,ENSDLAG00005031377	NA	348.362	1.5199e-13	1.3112e-11	0
271	127368245	Structural maintenance of chromosomes protein 6-like	ENSDLAG00005012103	NA	346.394	1.87739e-13	1.61366e-11	0
272	127355787	uncharacterized LOC127355787	NA	NA	345.767	2.00839e-13	1.71994e-11	0
273	127360794	GTPase IMAP family member 8-like	NA	NA	345.672	2.02838e-13	1.73071e-11	0
274	127352549	E3 ubiquitin-protein ligase TRIM21-like	NA	NA	345.152	2.14495e-13	1.82352e-11	0
275	127373137	parvalbumin alpha	ENSDLAG00005020292	pvalb3	344.962	2.18936e-13	1.85453e-11	0
276	127376709	zinc-binding protein A33-like	NA	NA	344.726	2.24487e-13	1.89469e-11	0
277	127353263	E3 ubiquitin/ISG15 ligase TRIM25	ENSDLAG00005017508	si:dkey-29p10.4	343.46	2.57128e-13	2.16237e-11	0
278	127363759	tripartite motif-containing protein 16-like	ENSDLAG00005029578	NA	343.218	2.639e-13	2.21137e-11	0
279	127370695	programmed cell death 1 ligand 1-like	ENSDLAG00005035124	NA	343.155	2.65676e-13	2.2183e-11	0
280	127363119	mitochondrial ubiquitin ligase activator of nfkb 1-A	ENSDLAG00005033125	NA	342.674	2.79665e-13	2.32679e-11	0
281	127366895	uncharacterized LOC127366895	NA	NA	341.996	3.00759e-13	2.49342e-11	0
282	127363867	neutrophil cytosolic factor 1	ENSDLAG00005023993	NA	341.75	3.08753e-13	2.55065e-11	0
283	127376993	uncharacterized LOC127376993	NA	NA	341.43	3.19522e-13	2.63032e-11	0
284	127368835	cap methyltransferase 1	ENSDLAG00005019404	NA	341.221	3.2685e-13	2.6812e-11	0
285	127363025	titin-like	ENSDLAG00005003267	NA	341.03	3.33511e-13	2.72628e-11	0
286	127368146	nuclear factor of kappa light polypeptide gene enhancer in B-cells inhibitor, epsilon	ENSDLAG00005004317	nfkbie	339.055	4.12004e-13	3.35618e-11	0
287	127377108	uridine-cytidine kinase 1-like 1b	ENSDLAG00005009109	uckl1b	338.139	4.54414e-13	3.6888e-11	0
288	127349464	serpin peptidase inhibitor, clade E (nexin, plasminogen activator inhibitor type 1), member 1	ENSDLAG00005008658	serpine1	337.816	4.70401e-13	3.80537e-11	0
289	127363966	sterile alpha motif domain-containing protein 9-like	NA	NA	337.558	4.83613e-13	3.89876e-11	0
290	127373423	peripheral myelin protein 22b	ENSDLAG00005027419	NA	336.921	5.17586e-13	4.1583e-11	0
291	127365125	solute carrier family 37 member 1	ENSDLAG00005000308	slc37a1	336.496	5.41678e-13	4.33695e-11	0
292	127376248	arginine vasopressin	ENSDLAG00005017713	avp	334.396	6.77902e-13	5.4091e-11	0
293	127356818	E3 ubiquitin/ISG15 ligase TRIM25-like	NA	NA	333.495	7.46403e-13	5.93543e-11	0
294	127359085	optineurin	ENSDLAG00005019728	optn	332.34	8.44436e-13	6.69222e-11	0
295	127359030	DNA-damage regulated autophagy modulator 1	ENSDLAG00005015685	dram1	329.732	1.11522e-12	8.80835e-11	0
296	127365684	ras-related protein Rab-17-like	ENSDLAG00005016045	NA	329.647	1.12543e-12	8.85909e-11	0
297	127359207	thymidine phosphorylase	ENSDLAG00005033155	NA	328.446	1.2792e-12	1.00357e-10	0
298	127359691	NACHT, LRR and PYD domains-containing protein 12-like	ENSDLAG00005027282	NA	328.123	1.32394e-12	1.0352e-10	0
299	127353793	galanin/GMAP prepropeptide	ENSDLAG00005010216	galn	328.021	1.33848e-12	1.04308e-10	0
300	127350650	uncharacterized LOC127350650	NA	NA	327.525	1.4112e-12	1.0961e-10	0
301	127351077	terminal nucleotidyltransferase 4B	ENSDLAG00005024732	tent4b	327.209	1.4595e-12	1.12986e-10	0
302	127376504	neurofilament light polypeptide-like	ENSDLAG00005019702	NA	325.537	1.74416e-12	1.34577e-10	0
303	127369153	macrophage mannose receptor 1-like	NA	NA	324.821	1.88227e-12	1.44755e-10	0
304	127372042	poly (ADP-ribose) glycohydrolase a	ENSDLAG00005005901	parga	323.197	2.23732e-12	1.71496e-10	0
305	127358838	protein kinase C and casein kinase substrate in neurons 2	ENSDLAG00005025974	pacsin2	321.93	2.5604e-12	1.95619e-10	0
306	127363087	proteasome subunit alpha type-6-like	ENSDLAG00005033478	NA	321.754	2.60858e-12	1.98651e-10	0
307	127355327	NACHT, LRR and PYD domains-containing protein 12-like	ENSDLAG00005035020	NA	321.146	2.78289e-12	2.11237e-10	0
308	127349909	proteasome 20S subunit beta 8A	NA	NA	320.809	2.88458e-12	2.18248e-10	0
309	127350515	cylindromatosis (turban tumor syndrome), like	ENSDLAG00005010349	cyldl	319.878	3.18456e-12	2.40167e-10	0
310	127356456	interferon-induced protein 44-like	ENSDLAG00005025827	NA	319.577	3.28826e-12	2.4719e-10	0
311	127363505	retinal outer segment membrane protein 1a	ENSDLAG00005022444	NA	319.392	3.35365e-12	2.51298e-10	0
312	127352785	uncharacterized LOC127352785	NA	NA	318.558	3.66407e-12	2.73681e-10	0
313	127352937	milk fat globule EGF and factor V/VIII domain containing b	ENSDLAG00005001662	mfge8b	318.472	3.69793e-12	2.75331e-10	0
314	127377145	interferon regulatory factor 10	ENSDLAG00005004052	NA	318.276	3.77576e-12	2.80233e-10	0
315	127350898	tumor protein p63 regulated 1	ENSDLAG00005019556	tprg1	317.936	3.91465e-12	2.89622e-10	0
316	127356965	uncharacterized LOC127356965	NA	NA	317.263	4.20441e-12	3.10079e-10	0
317	127361818	uncharacterized LOC127361818	ENSDLAG00005029617	NA	315.437	5.10414e-12	3.75251e-10	0
318	127374966	solute carrier family 49 member 3	ENSDLAG00005008614	NA	313.044	6.57929e-12	4.82186e-10	0
319	127363843	baculoviral IAP repeat containing 2	ENSDLAG00005011374	birc2	312.155	7.22977e-12	5.28203e-10	0
320	127374326	DNA damage-inducible transcript 4-like protein-like	ENSDLAG00005028090	NA	310.766	8.37652e-12	6.10077e-10	0
321	127352722	myelin-oligodendrocyte glycoprotein-like	NA	NA	307.846	1.14114e-11	8.28533e-10	0
322	127356988	homeobox B3a	ENSDLAG00005024643	hoxb3a	307.606	1.17053e-11	8.47239e-10	0
323	127375616	intracellular hyaluronan-binding protein 4-like	ENSDLAG00005017602	NA	306.98	1.2507e-11	9.02472e-10	0
324	127352408	protein NLRC5-like	NA	NA	306.033	1.38249e-11	9.94502e-10	0
325	127376838	ssu-2 homolog, related sequence 1	ENSDLAG00005027339	ssuh2rs1	305.933	1.39724e-11	1.00203e-09	0
326	127367828	heat shock protein 90, alpha (cytosolic), class A member 1, tandem duplicate 2	ENSDLAG00005001074	hsp90aa1.2	305.762	1.42266e-11	1.01714e-09	0
327	127356783	uncharacterized LOC127356783	NA	NA	305.061	1.53215e-11	1.09208e-09	0
328	127379351	active breakpoint cluster region-related protein	ENSDLAG00005014891	si:dkey-33c9.6	302.225	2.06761e-11	1.46926e-09	0
329	127375604	G kinase anchoring protein 1	ENSDLAG00005028817	gkap1	302.021	2.1126e-11	1.49668e-09	0
330	127361933	MRE11 homolog A, double strand break repair nuclease	ENSDLAG00005014258	NA	301.304	2.27871e-11	1.60949e-09	0
331	127349773	secreted immunoglobulin domain 1	NA	NA	300.553	2.46678e-11	1.73708e-09	0
332	127356218	uncharacterized LOC127356218	ENSDLAG00005031575	si:ch73-233k15.2	300.219	2.5554e-11	1.79408e-09	0
333	127367318	chemokine (C-X-C motif) receptor 3, tandem duplicate 2	NA	NA	300.175	2.56722e-11	1.79698e-09	0
334	127358596	interferon gamma-like	ENSDLAG00005018290	NA	299.873	2.65042e-11	1.84968e-09	0
335	127367686	deoxyribonuclease II, lysosomal	ENSDLAG00005006794	dnase2	298.991	2.90884e-11	2.02398e-09	0
336	127379480	perilipin 2	ENSDLAG00005022094	NA	298	3.22942e-11	2.24037e-09	0
337	127363102	phosphatidylinositol transfer protein	NA	NA	296.77	3.67625e-11	2.54281e-09	0
338	127365861	interferon alpha/beta receptor 1a-like	ENSDLAG00005014884	NA	296.704	3.70184e-11	2.55296e-09	0
339	127358684	methyltransferase like 25	ENSDLAG00005023640	NA	295.228	4.325e-11	2.97394e-09	0
340	127368643	uncharacterized LOC127368643	NA	NA	294.396	4.72107e-11	3.23677e-09	0
341	127358440	C-type lectin domain family 4 member E-like	NA	NA	293.575	5.14713e-11	3.51856e-09	0
342	127366904	uncharacterized si:dkey-29h14.10	NA	NA	292.008	6.06951e-11	4.137e-09	0
343	127373885	major histocompatibility complex class I-related gene protein-like	ENSDLAG00005029548	NA	291.187	6.61688e-11	4.49698e-09	0
344	127355896	tripartite motif-containing protein 16-like	NA	NA	291.09	6.68513e-11	4.51982e-09	0
345	127349866	5-hydroxytryptamine receptor 3A-like	ENSDLAG00005005122	NA	291.084	6.68915e-11	4.51982e-09	0
346	127379557	uncharacterized LOC127379557	ENSDLAG00005033678	NA	290.439	7.15856e-11	4.82306e-09	0
347	127363818	arachidonate 5-lipoxygenase-activating protein	ENSDLAG00005023843	alox5ap	290.149	7.38026e-11	4.95814e-09	0
348	127378965	uncharacterized LOC127378965	NA	NA	288.666	8.62508e-11	5.77781e-09	0
349	127367404	apolipoprotein C-I	ENSDLAG00005027668	NA	288.298	8.96495e-11	5.98833e-09	0
350	127372947	transporter associated with antigen processing, subunit type t, teleost specific	ENSDLAG00005001660	tap2t	287.42	9.83081e-11	6.54799e-09	0
351	127361343	SIX homeobox 6a	ENSDLAG00005029949	six6a	287.198	1.00619e-10	6.68286e-09	0
352	127364148	hephaestin-like 1b	ENSDLAG00005014497	hephl1b	287.123	1.01415e-10	6.71665e-09	0
353	127360663	V-set domain-containing T-cell activation inhibitor 1-like	ENSDLAG00005034092	NA	286.475	1.08554e-10	7.16915e-09	0
354	127365748	CASP8 and FADD-like apoptosis regulator	ENSDLAG00005013492	NA	286.367	1.09792e-10	7.23047e-09	0
355	127358697	protein mono-ADP-ribosyltransferase PARP11	ENSDLAG00005023602	NA	286.015	1.13924e-10	7.48156e-09	0
356	127371738	neogenin-like	NA	NA	285.055	1.25999e-10	8.24958e-09	0
357	127361405	integrin beta 1 binding protein 1	ENSDLAG00005031190	itgb1bp1	285.03	1.26325e-10	8.24958e-09	0
358	127352593	uncharacterized LOC127352593	NA	NA	284.806	1.29331e-10	8.42237e-09	0
359	127364661	protein mono-ADP-ribosyltransferase PARP14-like	NA	NA	283.563	1.47333e-10	9.56805e-09	0
360	127375540	protamine-like protein	NA	NA	282.911	1.57751e-10	1.02163e-08	0
361	127378595	uncharacterized LOC127378595	NA	NA	282.701	1.61251e-10	1.04141e-08	0
362	127357969	protein NLRC3-like	NA	NA	282.494	1.64784e-10	1.06129e-08	0
363	127351382	cathepsin Ba	ENSDLAG00005004816	ctsba	280.749	1.97841e-10	1.26991e-08	0
364	127365112	NACHT, LRR and PYD domains-containing protein 12-like	NA	NA	280.728	1.98261e-10	1.26991e-08	0
365	127377224	ring finger protein 114	ENSDLAG00005029737	rnf114	280.4	2.05196e-10	1.31073e-08	0
366	127358949	interleukin 15 receptor subunit alpha	ENSDLAG00005033713	NA	280.335	2.06592e-10	1.31605e-08	0
367	127363864	E3 ubiquitin-protein ligase TRIM21-like	ENSDLAG00005027898	NA	279.895	2.16327e-10	1.37432e-08	0
368	127373022	uncharacterized LOC127373022	NA	NA	278.825	2.41944e-10	1.53291e-08	0
369	127367870	Rh associated glycoprotein	ENSDLAG00005011083	rhag	277.393	2.81029e-10	1.77572e-08	0
370	127359675	growth hormone 1	ENSDLAG00005017547	NA	277.356	2.8211e-10	1.77775e-08	0
371	127362329	kinase suppressor of Ras 1-like	NA	NA	275.315	3.49148e-10	2.19153e-08	0
372	127360047	heat shock 70 kDa protein 1-like	NA	NA	275.302	3.49647e-10	2.19153e-08	0
373	127365791	ICOS ligand-like	NA	NA	275.024	3.59942e-10	2.25002e-08	0
374	127358880	tripartite motif containing 35-14	NA	NA	274.318	3.87463e-10	2.4156e-08	0
375	127376212	vesicle-associated membrane protein 5	NA	NA	274.218	3.91519e-10	2.4344e-08	0
376	127366464	tripartite motif-containing protein 16-like	NA	NA	274.004	4.00374e-10	2.48285e-08	0
377	127356335	heat shock 70 kDa protein 1-like	NA	NA	273.581	4.18457e-10	2.58812e-08	0
378	127374220	cathepsin O	ENSDLAG00005026738	ctso	273.524	4.20943e-10	2.59663e-08	0
379	127354720	DnaJ heat shock protein family (Hsp40) member A1	ENSDLAG00005001607	dnaja1	272.971	4.45925e-10	2.74349e-08	0
380	127364346	receptor-interacting serine-threonine kinase 3	ENSDLAG00005000418	ripk3	272.902	4.49166e-10	2.75618e-08	0
381	127353106	annexin A2-like	ENSDLAG00005018840	anxa2a	272.383	4.74146e-10	2.90185e-08	0
382	127368639	uncharacterized LOC127368639	NA	NA	271.724	5.07874e-10	3.10015e-08	0
383	127377614	uncharacterized LOC127377614	ENSDLAG00005019881	NA	271.386	5.2608e-10	3.20292e-08	0
384	127374370	soluble guanylate cyclase 88E-like	ENSDLAG00005009920	NA	270.924	5.52034e-10	3.34638e-08	0
385	127365163	complement component 1, q subcomponent-like 2	ENSDLAG00005034792	c1ql2	270.916	5.52505e-10	3.34638e-08	0
386	127376372	cysteine dioxygenase, type I	ENSDLAG00005030923	NA	270.06	6.04006e-10	3.64885e-08	0
387	127366583	allograft inflammatory factor 1-like	NA	NA	268.624	7.01402e-10	4.22631e-08	0
388	127359756	uncharacterized LOC127359756	NA	NA	268.544	7.07251e-10	4.25059e-08	0
389	127367201	cathepsin S, ortholog2, tandem duplicate 1	ENSDLAG00005014499	ctss2.1	267.458	7.91869e-10	4.7353e-08	0
390	127375084	retinal outer segment membrane protein 1b	ENSDLAG00005007401	rom1b	267.457	7.91951e-10	4.7353e-08	0
391	127368472	solute carrier family 30 member 2	ENSDLAG00005016493	slc30a2	267.035	8.27488e-10	4.93517e-08	0
392	127356581	suppressor of cytokine signaling 3a	ENSDLAG00005018382	socs3a	266.964	8.33626e-10	4.95912e-08	0
393	127379279	E3 ubiquitin-protein ligase-like	ENSDLAG00005027260	si:ch73-335l21.4	265.687	9.51992e-10	5.64889e-08	0
394	127356531	retinal cone rhodopsin-sensitive cGMP 3',5'-cyclic phosphodiesterase subunit gamma-like	ENSDLAG00005028057	NA	265.266	9.94613e-10	5.88685e-08	0
395	127366821	glyceraldehyde-3-phosphate dehydrogenase	ENSDLAG00005000264	gapdh	264.473	1.08e-09	6.37607e-08	0
396	127356603	chromobox homolog 7a	ENSDLAG00005008257	cbx7a	264.22	1.10875e-09	6.52935e-08	0
397	127366552	myelin-associated glycoprotein	ENSDLAG00005013622	NA	264.114	1.121e-09	6.58489e-08	0
398	127377880	guanylate cyclase activator 1B	ENSDLAG00005029171	NA	263.545	1.18922e-09	6.96814e-08	0
399	127365194	caspase 10, apoptosis-related cysteine peptidase	ENSDLAG00005008935	casp10	261.88	1.41358e-09	8.26202e-08	0
400	127353585	E3 ubiquitin-protein ligase TRIM21-like	NA	NA	261.508	1.46922e-09	8.5658e-08	0
401	127356714	phospholipase B domain containing 1a	ENSDLAG00005009333	NA	260.915	1.56245e-09	9.0867e-08	0
402	127357972	NACHT, LRR and PYD domains-containing protein 12-like	ENSDLAG00005027779	NA	260.596	1.61498e-09	9.36888e-08	0
403	127374432	proteasome 26S subunit, non-ATPase 10	ENSDLAG00005010812	psmd10	260.246	1.67465e-09	9.69099e-08	0
404	127356892	uncharacterized LOC127356892	NA	NA	260.141	1.69288e-09	9.77233e-08	0
405	127362925	NACHT, LRR and PYD domains-containing protein 12-like	ENSDLAG00005028476	NA	260.061	1.70694e-09	9.82917e-08	0
406	127349831	tRNA methyltransferase 1-like	ENSDLAG00005006371	trmt1l	258.838	1.93755e-09	1.11297e-07	0
407	127362689	CCAAT enhancer binding protein delta	NA	NA	258.39	2.02965e-09	1.16302e-07	0
408	127361726	NLR family, CARD domain containing 3-like	ENSDLAG00005012263	NA	257.616	2.19887e-09	1.2569e-07	0
409	127359032	Fc receptor-like protein 5	NA	NA	257.299	2.27233e-09	1.29573e-07	0
410	127357039	uncharacterized LOC127357039	NA	NA	257.001	2.34334e-09	1.33297e-07	0
411	127367093	tripartite motif containing 35-28	NA	NA	256.138	2.56217e-09	1.45391e-07	0
412	127354213	retinal cone rhodopsin-sensitive cGMP 3',5'-cyclic phosphodiesterase subunit gamma-like	NA	NA	255.761	2.66394e-09	1.508e-07	0
413	127350688	regulator of G-protein signaling 21-like	ENSDLAG00005028322	NA	255.709	2.67833e-09	1.51248e-07	0
414	127356876	myosin light chain, phosphorylatable, fast skeletal muscle a	ENSDLAG00005010562	mylpfa	255.268	2.80341e-09	1.5793e-07	0
415	127355754	tetratricopeptide repeat protein 39A	ENSDLAG00005016067	zgc:158403	254.549	3.01966e-09	1.69703e-07	0
416	127356073	parvalbumin beta	ENSDLAG00005005916	pvalb1	254.106	3.16108e-09	1.77225e-07	0
417	127368604	thyroxine 5-deiodinase-like	NA	NA	253.782	3.26869e-09	1.8282e-07	0
418	127373695	aldolase a, fructose-bisphosphate, b	ENSDLAG00005004302	aldoab	253.44	3.38616e-09	1.88938e-07	0
419	127356528	epithelial membrane protein 2-like	ENSDLAG00005033864	NA	253	3.5436e-09	1.97252e-07	0
420	127376620	uncharacterized LOC127376620	NA	NA	251.747	4.03268e-09	2.23943e-07	0
421	127349583	uncharacterized LOC127349583	NA	NA	251.703	4.0511e-09	2.24433e-07	0
422	127366635	PYD and CARD domain containing	ENSDLAG00005028851	pycard	251.28	4.2316e-09	2.33878e-07	0
423	127373754	uncharacterized si:ch211-183d21.1	ENSDLAG00005006281	si:ch211-183d21.1	251.216	4.2599e-09	2.34887e-07	0
424	127352990	mixed lineage kinase domain-like protein	ENSDLAG00005015000	NA	251.16	4.28433e-09	2.35679e-07	0
425	127374644	nucleoside diphosphate kinase B-like	ENSDLAG00005017911	NA	250.912	4.39559e-09	2.41231e-07	0
426	127357374	Tax1 (human T-cell leukemia virus type I) binding protein 1a	ENSDLAG00005019739	tax1bp1a	250.183	4.73852e-09	2.59442e-07	0
427	127349686	F-box protein 7	ENSDLAG00005005176	fbxo7	249.806	4.92602e-09	2.69078e-07	0
428	127363816	mesenteric estrogen-dependent adipogenesis protein-like	ENSDLAG00005032249	NA	249.739	4.96027e-09	2.70317e-07	0
429	127379192	leucine-rich repeat LGI family member 2-like	ENSDLAG00005022371,ENSDLAG00005028049	NA	249.693	4.98389e-09	2.70973e-07	0
430	127356683	ras-related protein Rab-35	ENSDLAG00005034083	si:dkey-16l2.16	249.492	5.08806e-09	2.75995e-07	0
431	127376809	P2Y purinoceptor 1-like	NA	NA	249.381	5.14661e-09	2.78149e-07	0
432	127374427	uncharacterized LOC127374427	NA	NA	249.372	5.15157e-09	2.78149e-07	0
433	127367764	protein tyrosine phosphatase type IVA 3	ENSDLAG00005010647	NA	248.637	5.55635e-09	2.99313e-07	0
434	127358418	lipase, hormone-sensitive a	ENSDLAG00005006400	NA	247.87	6.01343e-09	3.23191e-07	0
435	127351825	GTPase IMAP family member 8-like	ENSDLAG00005017486	NA	247.612	6.17492e-09	3.31109e-07	0
436	127353605	transcription activation suppressor family member 2	ENSDLAG00005024668	NA	246.919	6.63153e-09	3.54779e-07	0
437	127369661	TNFAIP3-interacting protein 3-like	NA	NA	246.829	6.69349e-09	3.57277e-07	0
438	127367193	5-azacytidine induced 2	ENSDLAG00005020872	azi2	246.797	6.71506e-09	3.57611e-07	0
439	127358673	uncharacterized LOC127358673	NA	NA	246.629	6.83216e-09	3.63021e-07	0
440	127357145	hemoglobin subunit alpha-1	NA	NA	246.283	7.07984e-09	3.75328e-07	0
441	127372919	ADAM metallopeptidase domain 8a	ENSDLAG00005001125	adam8a	246.097	7.21638e-09	3.81687e-07	0
442	127354586	cyclic nucleotide gated channel subunit alpha 1a	ENSDLAG00005001510	cnga1a	246.076	7.23244e-09	3.81687e-07	0
443	127379284	tetratricopeptide repeat protein 31-like	ENSDLAG00005006708	NA	245.983	7.30193e-09	3.83136e-07	0
444	127351091	cysteinyl-tRNA synthetase 1	ENSDLAG00005009095	NA	245.969	7.3124e-09	3.83136e-07	0
445	127370371	proteasome 20S subunit beta 10	ENSDLAG00005032590	NA	245.963	7.31702e-09	3.83136e-07	0
446	127356784	uncharacterized LOC127356784	NA	NA	245.951	7.32545e-09	3.83136e-07	0
447	127362885	somatolactin alpha	ENSDLAG00005009806	smtla	245.113	7.98516e-09	4.16708e-07	0
448	127361735	cathepsin C	ENSDLAG00005017730	ctsc	244.456	8.54277e-09	4.44814e-07	0
449	127379274	protein mono-ADP-ribosyltransferase PARP14-like	ENSDLAG00005018863	NA	243.886	9.05719e-09	4.70551e-07	0
450	127362062	NLR family CARD domain-containing protein 3-like	ENSDLAG00005034158	NA	241.885	1.1122e-08	5.76543e-07	0
451	127366082	interleukin-1 receptor type 2	ENSDLAG00005013606	NA	241.169	1.19697e-08	6.19114e-07	0
452	127378405	CD48 antigen	ENSDLAG00005014348	NA	240.951	1.22403e-08	6.31712e-07	0
453	127367180	peptide YY-like	NA	NA	240.758	1.24847e-08	6.42905e-07	0
454	127367332	tumor necrosis factor b (TNF superfamily, member 2)	ENSDLAG00005009729	NA	240.32	1.30579e-08	6.70945e-07	0
455	127359877	tripartite motif-containing protein 16-like protein	NA	NA	239.511	1.41867e-08	7.27346e-07	0
456	127378674	H6 family homeobox 3a	ENSDLAG00005029890	hmx3a	239.108	1.4785e-08	7.56364e-07	0
457	127372181	proteasome inhibitor subunit 1	ENSDLAG00005020243	NA	238.618	1.55451e-08	7.93512e-07	0
458	127371364	N-acylethanolamine-hydrolyzing acid amidase-like	ENSDLAG00005025286	NA	238.375	1.59361e-08	8.11698e-07	0
459	127376431	uncharacterized LOC127376431	ENSDLAG00005006453	NA	238.294	1.607e-08	8.16739e-07	0
460	127366416	BCL3 transcription coactivator	ENSDLAG00005030334	bcl3	237.693	1.70884e-08	8.66616e-07	0
461	127376588	immediate early response 3	ENSDLAG00005017376	NA	236.747	1.88249e-08	9.52615e-07	0
462	127373150	hemoglobin subunit alpha-1-like	ENSDLAG00005035008	hbae5	236.604	1.91017e-08	9.64532e-07	0
463	127363462	arginyl-tRNA synthetase 1	ENSDLAG00005014531	rars1	236.048	2.02188e-08	1.01874e-06	0
464	127368477	small integral membrane protein 44-like	NA	NA	235.975	2.03708e-08	1.02419e-06	0
465	127374500	uncharacterized LOC127374500	NA	NA	235.94	2.04425e-08	1.02559e-06	0
466	127375524	macrophage expressed 1, tandem duplicate 1	NA	NA	235.33	2.17583e-08	1.08926e-06	0
467	127371330	complement C1q subcomponent subunit C-like	ENSDLAG00005009904	NA	234.808	2.29501e-08	1.14647e-06	0
468	127371141	translocase of outer mitochondrial membrane 34	ENSDLAG00005010814	tomm34	234.776	2.30245e-08	1.14774e-06	0
469	127360382	colony stimulating factor 1 receptor, b	NA	NA	234.724	2.31471e-08	1.1514e-06	0
470	127355914	uncharacterized LOC127355914	ENSDLAG00005025420	si:dkeyp-69e1.8	234.576	2.3499e-08	1.16642e-06	0
471	127373888	collagen, type I, alpha 1b	ENSDLAG00005001815	col1a1b	234.392	2.39444e-08	1.18601e-06	0
472	127368936	major facilitator superfamily domain-containing protein 12-like	ENSDLAG00005000063	NA	234.04	2.48206e-08	1.22681e-06	0
473	127372250	protein shisa-5-like	NA	NA	233.752	2.55622e-08	1.2608e-06	0
474	127353930	PHD and ring finger domains 1	ENSDLAG00005008751	phrf1	233.476	2.62906e-08	1.29399e-06	0
475	127355974	transmembrane protein 205	ENSDLAG00005009647	tmem205	233.191	2.70674e-08	1.32943e-06	0
476	127362867	phosphodiesterase 9ac	ENSDLAG00005012184	pde9al	232.187	2.99852e-08	1.46965e-06	0
477	127366469	tripartite motif-containing protein 16-like	NA	NA	232.028	3.04741e-08	1.48748e-06	0
478	127376869	LIM domain and actin binding 1a	ENSDLAG00005024372	lima1a	232.028	3.04762e-08	1.48748e-06	0
479	127350320	BCL6A transcription repressor a	ENSDLAG00005019592	bcl6aa	231.756	3.13309e-08	1.52601e-06	0
480	127373120	trinucleotide repeat containing adaptor 6Ba	ENSDLAG00005012649	tnrc6b	231.598	3.18406e-08	1.54647e-06	0
481	127364296	uncharacterized LOC127364296	NA	NA	231.585	3.18833e-08	1.54647e-06	0
482	127372041	tachykinin precursor 1	ENSDLAG00005028477	NA	231.149	3.33324e-08	1.61341e-06	0
483	127363167	somatostatin 1, tandem duplicate 2	NA	NA	231.033	3.37271e-08	1.62914e-06	0
484	127371569	DNA-damage regulated autophagy modulator 2b	ENSDLAG00005024027	NA	229.591	3.906e-08	1.88285e-06	0
485	127356038	uncharacterized LOC127356038	NA	NA	229.538	3.92742e-08	1.88928e-06	0
486	127373139	tissue-type plasminogen activator-like	ENSDLAG00005000905	plaua	228.874	4.20181e-08	2.01713e-06	0
487	127379551	ubiquitin carboxyl-terminal hydrolase 47-like	NA	NA	228.812	4.22826e-08	2.02567e-06	0
488	127361275	nuclear factor of kappa light polypeptide gene enhancer in B-cells 2 (p49/p100)	ENSDLAG00005007693	nfkb2	228.307	4.45125e-08	2.12813e-06	0
489	127354121	Fc receptor-like protein 5	NA	NA	228.137	4.5286e-08	2.1607e-06	0
490	127376455	glutamine amidotransferase class 1 domain containing 3, like	ENSDLAG00005008207	es1	227.342	4.91008e-08	2.33794e-06	0
491	127366810	tumor necrosis factor receptor superfamily, member 1a	NA	NA	226.881	5.14529e-08	2.44495e-06	0
492	127350511	terminal uridylyl transferase 4	ENSDLAG00005010201	NA	226.741	5.21888e-08	2.47361e-06	0
493	127354118	hemogen	NA	NA	226.726	5.22676e-08	2.47361e-06	0
494	127361947	uncharacterized LOC127361947	NA	NA	226.388	5.40934e-08	2.55485e-06	0
495	127370064	chemerin-like receptor 1	ENSDLAG00005029602	NA	226.237	5.49286e-08	2.58906e-06	0
496	127373922	cytochrome P450 3A27-like	ENSDLAG00005008304	NA	226.15	5.54152e-08	2.60674e-06	0
497	127366912	NAC alpha domain containing	ENSDLAG00005009398	NA	226.108	5.56551e-08	2.61277e-06	0
498	127378946	uncharacterized LOC127378946	NA	NA	225.606	5.85627e-08	2.74376e-06	0
499	127376298	poly(A) binding protein interacting protein 1	ENSDLAG00005013678	paip1	225.576	5.87443e-08	2.74677e-06	0
500	127366397	Krueppel-like factor 10	ENSDLAG00005031893	NA	225.301	6.04075e-08	2.81472e-06	0
501	127360407	T-cell immunoglobulin and mucin domain-containing protein 4-like	ENSDLAG00005033684	NA	225.296	6.04384e-08	2.81472e-06	0
502	127357670	H-2 class I histocompatibility antigen, Q9 alpha chain-like	NA	NA	225.266	6.06196e-08	2.81754e-06	0
503	127349687	desmoplakin-like	ENSDLAG00005014837	dspb	225.208	6.09799e-08	2.82867e-06	0
504	127372377	glycerol-3-phosphate dehydrogenase 1b	ENSDLAG00005019000	gpd1b	223.823	7.01746e-08	3.24874e-06	0
505	127364035	uncharacterized LOC127364035	ENSDLAG00005019417	NA	223.524	7.23336e-08	3.34207e-06	0
506	127369369	Fc receptor, IgE, high affinity I, gamma polypeptide like	NA	NA	223.482	7.26361e-08	3.34943e-06	0
507	127352613	protein NLRC5-like	NA	NA	223.294	7.40365e-08	3.40728e-06	0
508	127358828	guanylate cyclase activator 1A	ENSDLAG00005019461	guca1a	222.722	7.84512e-08	3.60336e-06	0
509	127362950	E3 ubiquitin/ISG15 ligase TRIM25-like	ENSDLAG00005031189	NA	222.518	8.00921e-08	3.67152e-06	0
510	127366954	carnosine dipeptidase 1	ENSDLAG00005012040	NA	222.432	8.07945e-08	3.69647e-06	0
511	127356461	interferon-induced protein 44-like	ENSDLAG00005012738	NA	222.385	8.11792e-08	3.70681e-06	0
512	127369616	crystallin J1A-like	NA	NA	222.085	8.36778e-08	3.81346e-06	0
513	127376276	integrin alpha-2-like	ENSDLAG00005013706	NA	222.033	8.4123e-08	3.82629e-06	0
514	127364381	uncharacterized LOC127364381	NA	NA	221.974	8.46234e-08	3.84157e-06	0
515	127356578	synaptogyrin 2a	ENSDLAG00005018060	NA	221.765	8.6435e-08	3.91338e-06	0
516	127367542	T-box transcription factor 20	ENSDLAG00005029584	tbx20	221.753	8.654e-08	3.91338e-06	0
517	127357030	homeobox B7a	ENSDLAG00005030569	hoxb7a	221.686	8.71284e-08	3.93239e-06	0
518	127364584	sodium channel, voltage-gated, type IV, beta b	ENSDLAG00005024434	NA	221.512	8.86745e-08	3.99445e-06	0
519	127356910	epithelial membrane protein 2	ENSDLAG00005026086	emp2	221.033	9.30794e-08	4.18481e-06	0
520	127358182	SPARC related modular calcium binding 1	ENSDLAG00005010838	smoc1	220.679	9.64716e-08	4.329e-06	0
521	127371056	THO complex 7	ENSDLAG00005023228	thoc7	220.657	9.66892e-08	4.33045e-06	0
522	127366412	beta-1,4-galactosyltransferase 3	ENSDLAG00005033734	si:dkey-199f5.8	220.62	9.70536e-08	4.33846e-06	0
523	127352796	mannose-binding protein C-like	NA	NA	220.508	9.81564e-08	4.37939e-06	0
524	127353531	URI1 prefoldin like chaperone	ENSDLAG00005021285	uri1	220.307	1.00172e-07	4.46082e-06	0
525	127377249	somatostatin family member 7	ENSDLAG00005024716	cort	220.195	1.0131e-07	4.49667e-06	0
526	127357665	H-2 class I histocompatibility antigen, Q9 alpha chain-like	NA	NA	220.19	1.01362e-07	4.49667e-06	0
527	127364427	NACHT, LRR and PYD domains-containing protein 12-like	ENSDLAG00005007947	NA	220.009	1.03236e-07	4.57111e-06	0
528	127374903	eukaryotic translation initiation factor 4E binding protein 3, like	ENSDLAG00005010387	NA	219.93	1.04064e-07	4.59909e-06	0
529	127367563	soluble guanylate cyclase 88E-like	ENSDLAG00005014703	NA	219.83	1.0512e-07	4.63698e-06	0
530	127352905	mitochondrial antiviral signaling protein	ENSDLAG00005029721	NA	219.805	1.0539e-07	4.64012e-06	0
531	127356731	suppressor of cytokine signaling 1a	NA	NA	219.672	1.06816e-07	4.69407e-06	0
532	127359785	septin-4-like	ENSDLAG00005029988	NA	218.8	1.16643e-07	5.11631e-06	0
533	127367722	hepcidin antimicrobial peptide	ENSDLAG00005001556	NA	218.76	1.17122e-07	5.1277e-06	0
534	127362072	uncharacterized LOC127362072	NA	NA	218.292	1.2278e-07	5.35286e-06	0
535	127352448	E3 ubiquitin-protein ligase TRIM21-like	ENSDLAG00005028209	NA	218.292	1.22787e-07	5.35286e-06	0
536	127374554	keratin, type I cytoskeletal 13-like	ENSDLAG00005005169	NA	218.279	1.22952e-07	5.35286e-06	0
537	127361390	phospholipase A and acyltransferase 4-like	ENSDLAG00005030932	NA	218.096	1.25236e-07	5.44219e-06	0
538	127374393	T cell immune regulator 1, ATPase H+ transporting V0 subunit a3b	ENSDLAG00005006502	NA	217.829	1.28663e-07	5.58073e-06	0
539	127373378	guanine nucleotide binding protein (G protein), gamma transducing activity polypeptide 2b	ENSDLAG00005007374	gngt2b	217.513	1.32827e-07	5.75066e-06	0
540	127354349	cd7 antigen-like	NA	NA	217.36	1.34892e-07	5.82854e-06	0
541	127377227	uncharacterized LOC127377227	NA	NA	217.343	1.35124e-07	5.82854e-06	0
542	127376123	AT rich interactive domain 5A (MRF1-like)	ENSDLAG00005012535	arid5a	217.052	1.39155e-07	5.99133e-06	0
543	127365026	junctional adhesion molecule B-like	NA	NA	216.93	1.40877e-07	6.05032e-06	0
544	127368310	NF-kappa-B inhibitor alpha-like	ENSDLAG00005016141	nfkbiaa	216.918	1.41042e-07	6.05032e-06	0
545	127352570	troponin T type 3a (skeletal, fast)	ENSDLAG00005018610	tnnt3a	216.604	1.45582e-07	6.23364e-06	0
546	127367299	uncharacterized LOC127367299	NA	NA	216.53	1.46671e-07	6.26878e-06	0
547	127360040	uncharacterized LOC127360040	ENSDLAG00005003299	NA	216.131	1.52692e-07	6.51419e-06	0
548	127369364	zinc finger, CCHC domain containing 2	ENSDLAG00005003079	NA	214	1.89237e-07	8.05859e-06	0
549	127368414	tumor necrosis factor alpha-induced protein 2-like	NA	NA	213.826	1.92586e-07	8.18631e-06	0
550	127367733	uncharacterized LOC127367733	ENSDLAG00005003903	si:dkey-256h2.1	213.224	2.04598e-07	8.68112e-06	0
551	127355234	uncharacterized LOC127355234	NA	NA	212.194	2.26914e-07	9.61053e-06	0
552	127370848	NLR family CARD domain-containing protein 3-like	NA	NA	212.053	2.30155e-07	9.73017e-06	0
553	127358879	cystine/glutamate transporter	ENSDLAG00005020737	NA	211.968	2.32135e-07	9.79619e-06	0
554	127371976	NACHT, LRR and PYD domains-containing protein 12-like	ENSDLAG00005030138	NA	210.884	2.58815e-07	1.09024e-05	0
555	127368649	hormonally up-regulated neu tumor-associated kinase homolog	ENSDLAG00005033900	si:ch211-197l9.5	210.704	2.63529e-07	1.1081e-05	0
556	127372811	ATPase sarcoplasmic/endoplasmic reticulum Ca2+ transporting 1, like	ENSDLAG00005006618	NA	210.598	2.66367e-07	1.11802e-05	0
557	127373310	calcium binding and coiled-coil domain 2	ENSDLAG00005024408	NA	210.015	2.82407e-07	1.18322e-05	0
558	127356455	interferon-induced protein 44-like	ENSDLAG00005003409	NA	209.83	2.87698e-07	1.20324e-05	0
559	127369783	proteasome activator subunit 1	ENSDLAG00005004361	psme1	209.72	2.90862e-07	1.2143e-05	0
560	127366619	hepcidin-like	NA	NA	209.562	2.95528e-07	1.23158e-05	0
561	127377288	keratin 5	ENSDLAG00005010631	krt5	209.485	2.97823e-07	1.23893e-05	0
562	127351262	gap junction Cx32.2 protein-like	ENSDLAG00005034023	NA	209.254	3.04792e-07	1.26567e-05	0
563	127361469	NK2 homeobox 4a	ENSDLAG00005031731	nkx2.4a	209.098	3.0958e-07	1.28327e-05	0
564	127374461	serine/threonine-protein kinase WNK4-like	ENSDLAG00005003593	NA	209.077	3.10256e-07	1.2838e-05	0
565	127379657	claudin 7a	ENSDLAG00005026117	cldn7a	209.02	3.12026e-07	1.28884e-05	0
566	127357144	hemoglobin subunit alpha-A-like	ENSDLAG00005029013	NA	208.919	3.15186e-07	1.2996e-05	0
567	127361877	prostaglandin I2 receptor	ENSDLAG00005000729	NA	208.604	3.25312e-07	1.33705e-05	0
568	127353931	peptidase domain containing associated with muscle regeneration 1b	ENSDLAG00005008851	NA	208.601	3.25411e-07	1.33705e-05	0
569	127357143	hemoglobin subunit alpha-A	ENSDLAG00005029013	NA	208.458	3.30087e-07	1.35388e-05	0
570	127369387	YTH N(6)-methyladenosine RNA binding protein 3	ENSDLAG00005002192	ythdf3	208.128	3.41187e-07	1.39695e-05	0
571	127369524	uncharacterized LOC127369524	ENSDLAG00005032265	NA	207.834	3.51379e-07	1.43617e-05	0
572	127351009	uncharacterized LOC127351009	ENSDLAG00005004496	NA	207.71	3.5578e-07	1.45162e-05	0
573	127370435	uncharacterized LOC127370435	NA	NA	207.389	3.67399e-07	1.49642e-05	0
574	127366687	metalloreductase STEAP4-like	ENSDLAG00005009426	steap4	207.264	3.72013e-07	1.51257e-05	0
575	127357954	PITH (C-terminal proteasome-interacting domain of thioredoxin-like) domain containing 1	ENSDLAG00005014758	pithd1	206.899	3.85854e-07	1.56579e-05	0
576	127370969	leukemia inhibitory factor receptor-like	ENSDLAG00005010160	NA	206.884	3.8644e-07	1.56579e-05	0
577	127358019	carcinoembryonic antigen-related cell adhesion molecule 5-like	ENSDLAG00005025131	NA	206.795	3.89872e-07	1.57696e-05	0
578	127361426	rho guanine nucleotide exchange factor 33	NA	NA	206.318	4.0892e-07	1.65115e-05	0
579	127377275	solute carrier family 18 member 3a	NA	NA	206.248	4.11803e-07	1.65992e-05	0
580	127351024	S-antigen; retina and pineal gland (arrestin) a	ENSDLAG00005019201	saga	206.18	4.14598e-07	1.66831e-05	0
581	127372280	GATA binding protein 1a	ENSDLAG00005025735	gata1a	205.815	4.30023e-07	1.72741e-05	0
582	127351015	tripartite motif-containing protein 16-like	ENSDLAG00005032848	NA	205.652	4.37074e-07	1.75272e-05	0
583	127352072	growth arrest-specific 6	ENSDLAG00005007579	NA	205.075	4.63001e-07	1.85351e-05	0
584	127351393	verrucotoxin subunit beta-like	NA	NA	204.953	4.6869e-07	1.87308e-05	0
585	127352789	cyclin-dependent kinase inhibitor 1Cb	NA	NA	204.8	4.75913e-07	1.8987e-05	0
586	127355646	interleukin-15-like	ENSDLAG00005028497	NA	204.776	4.77037e-07	1.89994e-05	0
587	127353448	heat shock transcription factor 4	NA	NA	204.611	4.84982e-07	1.9283e-05	0
588	127354284	beta-2-glycoprotein 1-like	NA	NA	203.953	5.17877e-07	2.05559e-05	0
589	127375465	uncharacterized LOC127375465	ENSDLAG00005033612	NA	203.837	5.23922e-07	2.07606e-05	0
590	127356463	cell death-inducing p53-target protein 1 homolog	ENSDLAG00005025830	NA	203.491	5.42297e-07	2.14524e-05	0
591	127353580	E3 ubiquitin-protein ligase TRIM21-like	ENSDLAG00005033067	NA	203.296	5.52987e-07	2.18338e-05	0
592	127350883	ADAM metallopeptidase domain 12b	ENSDLAG00005001879	NA	203.281	5.53806e-07	2.18338e-05	0
593	127376562	lymphocyte antigen 6D-like	NA	NA	203.21	5.57722e-07	2.19512e-05	0
594	127349531	N-acetylglucosamine kinase	ENSDLAG00005008468	NA	202.675	5.88263e-07	2.31143e-05	0
595	127358620	solute carrier organic anion transporter family member 1C1-like	ENSDLAG00005003444	NA	202.478	5.99926e-07	2.3533e-05	0
596	127379650	ventral anterior homeobox 2	ENSDLAG00005032371	vax2	202.143	6.20347e-07	2.42933e-05	0
597	127370853	uncharacterized LOC127370853	ENSDLAG00005033894	NA	201.776	6.43446e-07	2.51557e-05	0
598	127371396	macrophage-stimulating protein receptor-like	ENSDLAG00005024585	mst1ra	201.19	6.82099e-07	2.66224e-05	0
599	127352957	ornithine decarboxylase antizyme 2a	NA	NA	200.665	7.18636e-07	2.80017e-05	0
600	127356764	solute carrier family 25 member 10a	ENSDLAG00005003566	NA	200.45	7.34192e-07	2.85602e-05	0
601	127359599	uncharacterized LOC127359599	ENSDLAG00005015622	NA	200.363	7.40576e-07	2.87607e-05	0
602	127362155	UDP-GlcNAc:betaGal beta-1,3-N-acetylglucosaminyltransferase 2, like	ENSDLAG00005029569	NA	199.904	7.75193e-07	3.00551e-05	0
603	127351301	uncharacterized LOC127351301	NA	NA	199.643	7.9551e-07	3.07918e-05	0
604	127351341	ZP domain-containing protein-like	NA	NA	199.538	8.03921e-07	3.10659e-05	0
605	127363736	arrestin 3a, retinal (X-arrestin)	ENSDLAG00005001553	arr3a	199.24	8.28062e-07	3.1946e-05	0
606	127350414	guanidinoacetate N-methyltransferase	ENSDLAG00005022647	gamt	198.792	8.65736e-07	3.33444e-05	0
607	127363253	U2 spliceosomal RNA	ENSDLAG00005031500	NA	198.302	9.08922e-07	3.49501e-05	0
608	127372624	RNA-binding protein 38-like	ENSDLAG00005034430	NA	198.214	9.16845e-07	3.51969e-05	0
609	127360046	heat shock 70 kDa protein 1-like	NA	NA	198.143	9.23355e-07	3.53887e-05	0
610	127375571	cardiomyopathy associated 5	ENSDLAG00005024040	cmya5	198.032	9.336e-07	3.57228e-05	0
611	127357137	hemoglobin subunit beta	NA	NA	198.014	9.35306e-07	3.57296e-05	0
612	127376224	adrenoceptor beta 3a	NA	NA	197.248	1.00909e-06	3.84853e-05	0
613	127351589	retinaldehyde-binding protein 1-like	ENSDLAG00005032428	NA	197.178	1.01617e-06	3.86923e-05	0
614	127375020	heparin-binding EGF-like growth factor a	ENSDLAG00005018941	hbegfa	197.037	1.03046e-06	3.91726e-05	0
615	127355031	CMRF35-like molecule 7	ENSDLAG00005032874	NA	196.97	1.03737e-06	3.93092e-05	0
616	127373668	DBF4 zinc finger B	ENSDLAG00005007312	NA	196.969	1.03742e-06	3.93092e-05	0
617	127357136	hemoglobin subunit beta-like	NA	NA	196.951	1.0393e-06	3.93167e-05	0
618	127374323	arylsulfatase family, member Ia	NA	NA	196.892	1.04543e-06	3.94847e-05	0
619	127357360	NK2 homeobox 1	ENSDLAG00005030104	nkx2.1	196.745	1.06075e-06	3.99987e-05	0
620	127357019	uncharacterized LOC127357019	NA	NA	196.582	1.07803e-06	4.05849e-05	0
621	127376061	granzyme K-like	ENSDLAG00005014607	NA	196.489	1.08804e-06	4.08722e-05	0
622	127349775	growth arrest and DNA damage-inducible protein GADD45 beta-like	ENSDLAG00005030075	NA	196.478	1.08916e-06	4.08722e-05	0
623	127363254	U2 spliceosomal RNA	ENSDLAG00005028110	NA	196.35	1.10312e-06	4.13297e-05	0
624	127363252	U2 spliceosomal RNA	ENSDLAG00005027108	NA	196.247	1.11445e-06	4.16876e-05	0
625	127364761	U2 spliceosomal RNA	ENSDLAG00005034260	NA	196.178	1.12207e-06	4.19057e-05	0
626	127349523	FMR1 autosomal homolog 2	ENSDLAG00005026008	fxr2	196.04	1.13745e-06	4.24121e-05	0
627	127354952	Copper-only SOD repeat protein	NA	NA	195.943	1.14845e-06	4.27541e-05	0
628	127379447	testis associated actin remodelling kinase 1b	ENSDLAG00005008415	NA	195.809	1.16385e-06	4.32587e-05	0
629	127373560	retinol binding protein 4, plasma	ENSDLAG00005033079	NA	195.705	1.17589e-06	4.36368e-05	0
630	127354739	exocyst complex component 3-like 4	ENSDLAG00005004281	NA	195.67	1.18002e-06	4.37207e-05	0
631	127363266	U2 spliceosomal RNA	ENSDLAG00005027094	NA	195.636	1.18389e-06	4.37944e-05	0
632	127378971	glycophorin-C-like	NA	NA	195.509	1.19889e-06	4.42792e-05	0
633	127351996	hatching enzyme 1.2-like	ENSDLAG00005020302,ENSDLAG00005034986	NA	195.267	1.22802e-06	4.52837e-05	0
634	127361241	uncharacterized LOC127361241	ENSDLAG00005027228	NA	195.154	1.24178e-06	4.57191e-05	0
635	127357134	hemoglobin subunit beta-like	ENSDLAG00005011248	hbbe1.2	194.931	1.26952e-06	4.66669e-05	0
636	127364056	purine-rich element binding protein Aa	ENSDLAG00005027467	puraa	194.86	1.2785e-06	4.6923e-05	0
637	127378701	uncharacterized LOC127378701	NA	NA	194.8	1.28608e-06	4.71272e-05	0
638	127367814	sphingomyelin phosphodiesterase acid like 3A	ENSDLAG00005016295	NA	194.685	1.30077e-06	4.75912e-05	0
639	127352587	troponin I, fast skeletal muscle-like	NA	NA	194.016	1.38984e-06	5.07705e-05	0
640	127367410	butyrophilin subfamily 2 member A1-like	NA	NA	193.744	1.42768e-06	5.20713e-05	0
641	127359577	uncharacterized LOC127359577	NA	NA	193.147	1.51452e-06	5.51527e-05	0
642	127374643	leukocyte cell-derived chemotaxin-2-like	NA	NA	193.048	1.52941e-06	5.56084e-05	0
643	127362823	apolipoprotein L3-like	NA	NA	192.921	1.54861e-06	5.62189e-05	0
644	127376433	WD repeat-containing protein 87-like	NA	NA	192.222	1.65941e-06	6.01478e-05	0
645	127375643	chemokine-like receptor 1	ENSDLAG00005034559	cmklr1	192.202	1.66258e-06	6.01695e-05	0
646	127370491	NLR family CARD domain-containing protein 3-like	NA	NA	192.12	1.6762e-06	6.05687e-05	0
647	127375781	LIM homeobox transcription factor 1, beta b	ENSDLAG00005025877	lmx1bb	192.101	1.67926e-06	6.05854e-05	0
648	127357379	homeobox protein Hox-A2a	NA	NA	191.641	1.7573e-06	6.33035e-05	0
649	127366060	distal-less homeobox 2a	ENSDLAG00005031942	dlx2a	191.55	1.77308e-06	6.37735e-05	0
650	127365787	T-lymphocyte activation antigen CD80-like	NA	NA	191.515	1.7792e-06	6.38954e-05	0
651	127366957	proline-rich transmembrane protein 1-like	NA	NA	191.467	1.7877e-06	6.40683e-05	0
652	127351286	lymphocyte antigen 75	ENSDLAG00005014934	ly75	191.457	1.7895e-06	6.40683e-05	0
653	127374825	T cell leukemia homeobox 2	ENSDLAG00005010893	tlx2	191.356	1.80744e-06	6.46117e-05	0
654	127370835	complexin 4a	ENSDLAG00005016198	cplx4a	191.332	1.81162e-06	6.46622e-05	0
655	127355597	cell adhesion molecule 3-like	NA	NA	191.305	1.81652e-06	6.47386e-05	0
656	127377143	uncharacterized zmp:0000000926	ENSDLAG00005004048	NA	191.269	1.82295e-06	6.48686e-05	0
657	127356523	uncharacterized LOC127356523	ENSDLAG00005028647	NA	190.407	1.98459e-06	7.05134e-05	0
658	127350932	MALT paracaspase 2	ENSDLAG00005001845	NA	190.237	2.01806e-06	7.15937e-05	0
659	127362724	refilin B	NA	NA	190.062	2.05311e-06	7.27268e-05	0
660	127377977	G0/G1 switch 2	NA	NA	189.985	2.06889e-06	7.31749e-05	0
661	127364226	creatine kinase, muscle a	ENSDLAG00005006316	ckma	189.644	2.1395e-06	7.55579e-05	0
662	127358188	uncharacterized LOC127358188	NA	NA	189.529	2.16376e-06	7.62996e-05	0
663	127349712	mast cell protease 1A-like	NA	NA	189.239	2.22658e-06	7.83963e-05	0
664	127353008	DnaJ heat shock protein family (Hsp40) member A	ENSDLAG00005026732	NA	189.143	2.24772e-06	7.90218e-05	0
665	127378593	uncharacterized LOC127378593	ENSDLAG00005026876	NA	189.093	2.25867e-06	7.92874e-05	0
666	127357028	homeobox B8a	ENSDLAG00005031830	hoxb8a	189.018	2.27546e-06	7.97571e-05	0
667	127356532	solute carrier family 4 member 1a (Diego blood group)	ENSDLAG00005012126	slc4a1a	188.915	2.29862e-06	8.04483e-05	0
668	127377396	Pim-1 proto-oncogene, serine/threonine kinase	ENSDLAG00005012233	pim1	188.639	2.36183e-06	8.25368e-05	0
669	127358302	prolyl endopeptidase-like	ENSDLAG00005033397	NA	188.402	2.41766e-06	8.43617e-05	0
670	127355893	mitogen-activated protein kinase kinase kinase 14a	ENSDLAG00005016332	map3k14a	188.34	2.43244e-06	8.47511e-05	0
671	127357130	hemoglobin cathodic subunit beta-like	NA	NA	188.208	2.46429e-06	8.5733e-05	0
672	127354154	LYL1 basic helix-loop-helix family member	ENSDLAG00005032780	NA	188.187	2.46933e-06	8.57808e-05	0
673	127364551	uncharacterized LOC127364551	NA	NA	188.037	2.50588e-06	8.69214e-05	0
674	127365779	galactosidase, beta 1-like	ENSDLAG00005000283	NA	187.673	2.59732e-06	8.99597e-05	0
675	127364474	oligodendrocyte-myelin glycoprotein-like	ENSDLAG00005021900	NA	187.472	2.64895e-06	9.1612e-05	0
676	127352019	40S ribosomal protein S16-like	NA	NA	187.416	2.66365e-06	9.19844e-05	0
677	127356091	cytochrome c oxidase subunit 6A, mitochondrial	ENSDLAG00005010421	NA	187.164	2.7305e-06	9.41541e-05	0
678	127369312	prolactin releasing hormone 2	ENSDLAG00005032915	NA	187.057	2.75936e-06	9.49562e-05	0
679	127364813	uridylate-specific endoribonuclease C-like	ENSDLAG00005026048	NA	187.04	2.76381e-06	9.49562e-05	0
680	127354930	DnaJ heat shock protein family (Hsp40) member B1b	ENSDLAG00005021008	NA	187.032	2.76595e-06	9.49562e-05	0
681	127379201	uncharacterized LOC127379201	ENSDLAG00005028151	NA	186.957	2.78645e-06	9.55197e-05	0
682	127358906	lumican	NA	NA	186.9	2.80222e-06	9.59195e-05	0
683	127355959	mucolipin-1-like	ENSDLAG00005018028	mcoln1b	186.845	2.81725e-06	9.62931e-05	0
684	127378011	tumor necrosis factor, alpha-induced protein 3	ENSDLAG00005022847	NA	186.64	2.8746e-06	9.81098e-05	0
685	127369315	glycine--tRNA ligase	NA	NA	186.441	2.93118e-06	9.98951e-05	0
686	127351494	NEDD4 E3 ubiquitin protein ligase a	ENSDLAG00005012129	NA	186.362	2.95414e-06	0.000100531	0
687	127373500	endonuclease domain-containing 1 protein-like	ENSDLAG00005010738	NA	186.318	2.96694e-06	0.00010082	0
688	127361028	uncharacterized LOC127361028	NA	NA	186.295	2.9736e-06	0.0001009	0
689	127358301	PR domain containing 1b, with ZNF domain	ENSDLAG00005013377	prdm1b	185.991	3.06356e-06	0.000103802	0
690	127377731	periphilin-1	ENSDLAG00005029930	NA	185.831	3.11193e-06	0.000105288	0
691	127350962	iodothyronine deiodinase 1	NA	NA	185.675	3.16e-06	0.000106627	0
692	127371418	glutathione peroxidase 2-like	NA	NA	185.673	3.16064e-06	0.000106627	0
693	127360381	platelet-derived growth factor receptor beta-like	ENSDLAG00005029413	NA	185.621	3.1767e-06	0.000107014	0
694	127353460	protein NLRC5-like	NA	NA	185.588	3.18718e-06	0.000107179	0
695	127378615	high affinity cGMP-specific 3',5'-cyclic phosphodiesterase 9A-like	NA	NA	185.576	3.19076e-06	0.000107179	0
696	127377693	5-aminolevulinate synthase, non-specific, mitochondrial-like	ENSDLAG00005004136	NA	184.812	3.43885e-06	0.000115347	0
697	127362434	purinergic receptor P2Y1	ENSDLAG00005033432	NA	184.356	3.59589e-06	0.000120442	0
698	127376692	phospholipid-transporting ATPase ID-like	ENSDLAG00005021399	NA	184.21	3.64765e-06	0.000122001	0
699	127374952	FAT atypical cadherin 2	ENSDLAG00005016514	fat2	184.024	3.71475e-06	0.000124067	0
700	127363476	dipeptidyl-peptidase 3	ENSDLAG00005001861	dpp3	183.802	3.79638e-06	0.000126613	0
701	127350703	mitotic spindle positioning	ENSDLAG00005031705	NA	183.453	3.92844e-06	0.000130831	0
702	127354979	secretory calcium-binding phosphoprotein 7	NA	NA	183.363	3.96283e-06	0.000131788	0
703	127376895	spermatogenesis associated serine rich 2	ENSDLAG00005032098	NA	183.11	4.06229e-06	0.000134904	0
704	127351536	NTPase, KAP family P-loop domain containing 1	ENSDLAG00005010407	nkpd1	183.073	4.0769e-06	0.000135197	0
705	127353608	neuroepithelial cell-transforming gene 1 protein-like	ENSDLAG00005027271	NA	182.633	4.25621e-06	0.000140943	0
706	127373184	Ras association domain family member 4a	ENSDLAG00005001174	rassf4a	182.593	4.27277e-06	0.000141291	0
707	127352411	coiled-coil domain containing 77	ENSDLAG00005001627	NA	182.564	4.28497e-06	0.000141495	0
708	127357637	protein tyrosine kinase 2aa	ENSDLAG00005009634	NA	182.024	4.51705e-06	0.000148948	0
709	127355982	septin-9-like	ENSDLAG00005001559	NA	181.957	4.54698e-06	0.000149724	0
710	127362972	uncharacterized LOC127362972	NA	NA	181.679	4.67185e-06	0.000153591	0
711	127372790	glucose-induced degradation protein 4 homolog	ENSDLAG00005034081	NA	181.667	4.67756e-06	0.000153591	0
712	127375776	solute carrier family 20 member 1a	ENSDLAG00005025943	NA	181.601	4.70781e-06	0.000154367	0
713	127358958	neuroepithelial cell transforming 1	ENSDLAG00005020030	net1	181.407	4.79773e-06	0.000157095	0
714	127378568	mono-ADP ribosylhydrolase 2	ENSDLAG00005000090	macrod2	181.386	4.80758e-06	0.000157198	0
715	127371722	tribbles pseudokinase 3	ENSDLAG00005034818	NA	181.278	4.85821e-06	0.000158631	0
716	127369984	nucleoporin 214	ENSDLAG00005000552	NA	180.807	5.08679e-06	0.000165864	0
717	127356567	DNA topoisomerase III alpha	ENSDLAG00005008007	NA	180.558	5.21204e-06	0.000169711	0
718	127369404	interferon regulatory factor 9	ENSDLAG00005000798	NA	180.47	5.25675e-06	0.000170928	0
719	127373679	uncharacterized LOC127373679	ENSDLAG00005014898	NA	180.387	5.29934e-06	0.000172074	0
720	127375912	ectonucleoside triphosphate diphosphohydrolase 2-like	ENSDLAG00005020413	entpd2a.2	180.025	5.48975e-06	0.00017801	0
721	127353575	tudor domain containing 12	ENSDLAG00005014845	NA	179.803	5.60991e-06	0.000181654	0
722	127354123	Fc receptor-like protein 3	NA	NA	179.774	5.62613e-06	0.000181791	0
723	127353551	calcitonin gene-related peptide-like	ENSDLAG00005012207	NA	179.767	5.6297e-06	0.000181791	0
724	127372143	protein SSUH2 homolog	ENSDLAG00005023468	NA	179.68	5.67758e-06	0.000183084	0
725	127363121	exocyst complex component 3-like 2b	ENSDLAG00005000524	NA	179.503	5.77664e-06	0.00018558	0
726	127360782	uncharacterized LOC127360782	NA	NA	179.501	5.77777e-06	0.00018558	0
727	127378765	gap junction beta-6 protein-like	ENSDLAG00005034705	NA	179.499	5.77879e-06	0.00018558	0
728	127364614	gap junction protein beta 1a	ENSDLAG00005028745	cx27.5	179.352	5.86179e-06	0.000187987	0
729	127356217	uncharacterized LOC127356217	NA	NA	179.198	5.95068e-06	0.000190577	0
730	127362966	zinc transporter ZIP1-like	ENSDLAG00005027858	NA	178.937	6.10351e-06	0.000195204	0
731	127357132	hemoglobin subunit beta-A-like	NA	NA	178.635	6.28542e-06	0.000200747	0
732	127371163	homeodomain interacting protein kinase 1b	ENSDLAG00005006902	NA	178.526	6.35266e-06	0.000202618	0
733	127378500	myosin, light polypeptide 3, skeletal muscle	NA	NA	178.461	6.39272e-06	0.000203618	0
734	127356824	uncharacterized LOC127356824	NA	NA	178.397	6.43324e-06	0.000204629	0
735	127358327	lanosterol 14-alpha demethylase	ENSDLAG00005011976	cyp51	178.268	6.51424e-06	0.000206924	0
736	127372456	matrix metallopeptidase 19	ENSDLAG00005008150	NA	178.111	6.61456e-06	0.000209826	0
737	127376889	thyrotropin-releasing hormone	ENSDLAG00005009871	trh	178.009	6.68058e-06	0.000211633	0
738	127376536	betaine--homocysteine S-methyltransferase 1-like	NA	NA	177.95	6.71856e-06	0.000212548	0
739	127365499	uncharacterized LOC127365499	NA	NA	177.934	6.7294e-06	0.000212603	0
740	127361350	neuroblast differentiation-associated protein AHNAK-like	ENSDLAG00005032534	NA	177.791	6.82349e-06	0.000215285	0
741	127352552	E3 ubiquitin-protein ligase TRIM41-like	NA	NA	177.739	6.85782e-06	0.000216077	0
742	127350516	rhophilin, Rho GTPase binding protein 1	ENSDLAG00005010260	NA	177.369	7.10937e-06	0.000223701	0
743	127355993	2',3'-cyclic nucleotide 3' phosphodiesterase	NA	NA	177.281	7.16997e-06	0.000225305	0
744	127354716	NLR family CARD domain-containing protein 3-like	ENSDLAG00005026010	NA	177.213	7.21788e-06	0.000226506	0
745	127363762	E3 ubiquitin/ISG15 ligase TRIM25-like	ENSDLAG00005029582	NA	177.108	7.29192e-06	0.000228523	0
746	127374977	uncharacterized LOC127374977	NA	NA	176.962	7.39563e-06	0.000231462	0
747	127374565	uncharacterized LOC127374565	ENSDLAG00005028411	NA	176.702	7.58481e-06	0.000237066	0
748	127366726	tuftelin 1a	ENSDLAG00005012514	tuft1a	176.567	7.68531e-06	0.000239886	0
749	127369696	integrin beta-1-A-like	ENSDLAG00005023204	NA	176.234	7.93724e-06	0.00024742	0
750	127356475	JunB proto-oncogene, AP-1 transcription factor subunit b	ENSDLAG00005024718	junbb	176.173	7.98457e-06	0.000248564	0
751	127352547	nuclear factor 7, ovary-like	NA	NA	175.953	8.15668e-06	0.000253584	0
752	127363664	SPRY domain-containing SOCS box protein 4-like	ENSDLAG00005007295	spsb4a	175.855	8.23474e-06	0.00025567	0
753	127357492	major histocompatibility complex class I-related gene protein-like	NA	NA	175.684	8.37269e-06	0.000259609	0
754	127378517	cytidine and dCMP deaminase domain containing 1	NA	NA	175.439	8.57402e-06	0.000265359	0
755	127371388	transcription factor HES-5-like	NA	NA	175.43	8.58082e-06	0.000265359	0
756	127358081	pyroglutamylated RFamide peptide	NA	NA	175.366	8.63484e-06	0.000266676	0
757	127361865	thyroid hormone responsive	NA	NA	175.234	8.74592e-06	0.000269751	0
758	127365145	calponin 2	ENSDLAG00005011937	NA	175.059	8.89525e-06	0.000273745	0
759	127367881	calsequestrin 1a	ENSDLAG00005022464	casq1a	175.055	8.89885e-06	0.000273745	0
760	127353530	poly (ADP-ribose) polymerase family, member 12a	ENSDLAG00005020986	parp12a	174.852	9.07593e-06	0.000278825	0
761	127350740	carboxypeptidase N subunit 2	ENSDLAG00005026130	NA	174.825	9.09889e-06	0.000279164	0
762	127358491	sperm acrosome associated 4 like	ENSDLAG00005007023	NA	174.659	9.24702e-06	0.000283337	0
763	127366677	coiled-coil and C2 domain containing 1B	ENSDLAG00005026053	NA	174.603	9.29716e-06	0.0002845	0
764	127351383	GTPase IMAP family member 6-like	NA	NA	174.553	9.34233e-06	0.000285509	0
765	127350947	galectin-3-binding protein B-like	ENSDLAG00005009434	NA	174.462	9.42487e-06	0.000287655	0
766	127360610	uncharacterized LOC127360610	NA	NA	174.416	9.46668e-06	0.000288555	0
767	127365427	insulin receptor substrate 2b	ENSDLAG00005007569	irs2b	174.287	9.58558e-06	0.000291798	0
768	127360723	toll-like receptor 2 type-2	ENSDLAG00005003158	NA	174.138	9.72566e-06	0.000295678	0
769	127354956	dual specificity phosphatase 5	ENSDLAG00005001914	dusp5	174.034	9.8235e-06	0.000298264	0
770	127370660	neurofilament medium chain a	ENSDLAG00005009244	NA	174.016	9.84033e-06	0.000298388	0
771	127374602	tetraspanin-8-like	ENSDLAG00005034249	NA	173.989	9.86687e-06	0.000298805	0
772	127375200	caspase-3-like	ENSDLAG00005015698	NA	173.897	9.95425e-06	0.000300855	0
773	127350566	muscle-specific beta 1 integrin binding protein	ENSDLAG00005018798	mibp	173.891	9.96029e-06	0.000300855	0
774	127377189	tumor necrosis factor receptor superfamily, member 9a	ENSDLAG00005010109	tnfrsf9a	173.836	1.00132e-05	0.000302061	0
775	127373017	urokinase plasminogen activator surface receptor-like	NA	NA	173.756	1.00918e-05	0.000304042	0
776	127361608	fibronectin type III domain containing 3Ba	ENSDLAG00005018165	fndc3ba	173.742	1.01049e-05	0.000304045	0
777	127361739	T-lymphocyte activation antigen CD86	ENSDLAG00005030448	NA	173.716	1.01304e-05	0.000304421	0
778	127353609	ankyrin repeat and SOCS box containing 13b	ENSDLAG00005030538	NA	173.19	1.06593e-05	0.000319902	0
779	127355921	GTPase IMAP family member 7-like	NA	NA	173.033	1.08218e-05	0.000324363	0
780	127367756	CCN family member 3-like	ENSDLAG00005010822	NA	172.892	1.09707e-05	0.000328405	0
781	127361899	heat shock protein family A (Hsp70) member 8b	ENSDLAG00005016006	hspa8b	172.561	1.13269e-05	0.000338633	0
782	127350144	otoraplin-like	ENSDLAG00005015108	NA	172.544	1.13459e-05	0.000338767	0
783	127365251	frizzled class receptor 5	NA	NA	172.371	1.15376e-05	0.000344052	0
784	127362980	ribonuclease inhibitor-like	NA	NA	172.084	1.18619e-05	0.000353273	0
785	127363416	claudin-like protein ZF-A89	ENSDLAG00005034258	zgc:112437	171.994	1.19646e-05	0.000355877	0
786	127360862	mamu class I histocompatibility antigen, alpha chain F-like	NA	NA	171.631	1.23918e-05	0.000368117	0
787	127359790	uncharacterized LOC127359790	NA	NA	171.601	1.24272e-05	0.000368701	0
788	127378339	cellular repressor of E1A-stimulated genes 1	ENSDLAG00005027475	NA	171.529	1.25143e-05	0.000370813	0
789	127377684	homeobox C1a	ENSDLAG00005028730	NA	171.305	1.27881e-05	0.000378447	0
790	127366756	C-Jun-amino-terminal kinase-interacting protein 4	ENSDLAG00005001498	NA	171.27	1.28304e-05	0.000379219	0
791	127353032	matrix metallopeptidase 15a	ENSDLAG00005030412	mmp15a	171.211	1.29045e-05	0.000380591	0
792	127370482	cholesterol 25-hydroxylase like 2	NA	NA	171.207	1.29094e-05	0.000380591	0
793	127364233	cone-rod homeobox	ENSDLAG00005029980	NA	170.675	1.35887e-05	0.000400115	0
794	127364401	GRB2 associated binding protein 3	ENSDLAG00005033865	NA	170.595	1.3693e-05	0.000402678	0
795	127354179	JunB proto-oncogene, AP-1 transcription factor subunit a	ENSDLAG00005026551	NA	170.396	1.39583e-05	0.000409965	0
796	127350423	transmembrane 4 L six family member 18	NA	NA	170.366	1.39992e-05	0.000410222	0
797	127352487	midkine b	ENSDLAG00005007027	mdkb	170.364	1.40022e-05	0.000410222	0
798	127361701	uncharacterized LOC127361701	ENSDLAG00005011161	NA	170.157	1.42831e-05	0.000417928	0
799	127357364	collagen, type I, alpha 2	ENSDLAG00005015255	col1a2	169.864	1.46929e-05	0.000429383	0
800	127366691	uncharacterized LOC127366691	NA	NA	169.816	1.47604e-05	0.000430817	0
801	127356352	mannose receptor, C type 2	ENSDLAG00005019856	mrc2	169.665	1.49769e-05	0.000436591	0
802	127374592	solute carrier family 25 member 48	ENSDLAG00005017388	slc25a48	169.562	1.51253e-05	0.000440367	0
803	127366064	histamine N-methyltransferase A-like	ENSDLAG00005021434	NA	169.262	1.55694e-05	0.000452302	0
804	127374991	uncharacterized LOC127374991	ENSDLAG00005029984	NA	169.259	1.55739e-05	0.000452302	0
805	127372217	thyroid stimulating hormone subunit beta a	ENSDLAG00005034142	NA	169.229	1.56187e-05	0.00045304	0
806	127368473	phosducin a	ENSDLAG00005000128	NA	169.052	1.58868e-05	0.000460245	0
807	127366461	uncharacterized LOC127366461	ENSDLAG00005004561	NA	168.897	1.6126e-05	0.000466595	0
808	127358550	zinc-binding protein A33-like	ENSDLAG00005009079	NA	168.873	1.61631e-05	0.000467092	0
809	127365503	uncharacterized protein KIAA0040	ENSDLAG00005006444	NA	168.826	1.62353e-05	0.000468599	0
810	127362641	creatine kinase, muscle b	ENSDLAG00005014209	NA	168.601	1.65913e-05	0.000478283	0
811	127365256	neuronal differentiation 1	ENSDLAG00005010847	neurod1	168.454	1.68278e-05	0.000484502	0
812	127379429	Fc epsilon receptor IgFc epsilon receptor Ig	NA	NA	168.419	1.6883e-05	0.000485494	0
813	127363009	GTPase IMAP family member 9-like	ENSDLAG00005032047	NA	168.406	1.69042e-05	0.000485507	0
814	127374864	chloride intracellular channel 2	ENSDLAG00005005108	clic2	168.361	1.69786e-05	0.000487046	0
815	127378010	prodynorphin	NA	NA	168.152	1.73228e-05	0.000496311	0
816	127361036	apoptosis regulator BAX-like	ENSDLAG00005003450	NA	167.726	1.80463e-05	0.000516408	0
817	127377623	deoxynucleoside triphosphate triphosphohydrolase SAMHD1-like	NA	NA	167.573	1.83124e-05	0.000523381	0
818	127358605	cytosolic 5'-nucleotidase 1A-like	NA	NA	167.496	1.84489e-05	0.000526583	0
819	127365544	homeobox D3a	ENSDLAG00005004581	hoxd3a	167.484	1.84695e-05	0.000526583	0
820	127367974	pro-opiomelanocortin-like	ENSDLAG00005014876	NA	167.447	1.85363e-05	0.000527844	0
821	127377220	spermatogenesis associated 2	ENSDLAG00005030416	spata2	167.388	1.86404e-05	0.000530164	0
822	127371994	uncharacterized LOC127371994	NA	NA	167.103	1.91583e-05	0.00054423	0
823	127367059	leucine rich repeat and Ig domain containing 4b	ENSDLAG00005029284	lingo4b	167.029	1.92953e-05	0.000547457	0
824	127351436	LIM domain only protein 7-like	NA	NA	166.944	1.94532e-05	0.000551268	0
825	127379408	thrombospondin 2a	ENSDLAG00005015473	NA	166.751	1.98162e-05	0.000560875	0
826	127353095	TBC1 domain family member 10B	ENSDLAG00005022050	si:ch211-266k8.4	166.518	2.02626e-05	0.000572817	0
827	127364048	phosphorylase, glycogen, muscle A	ENSDLAG00005004968	pygma	166.482	2.03336e-05	0.000573597	0
828	127374742	mitogen-activated protein kinase 9	ENSDLAG00005013874	NA	166.479	2.03393e-05	0.000573597	0
829	127379229	inhibitor of growth family, member 2	ENSDLAG00005029711	NA	166.46	2.03756e-05	0.000573928	0
830	127362628	calpain-5-like	ENSDLAG00005005420	NA	166.22	2.08506e-05	0.000586601	0
831	127372446	probable nuclear hormone receptor HR38	ENSDLAG00005001558	NA	166.131	2.10295e-05	0.00059067	0
832	127356906	class II, major histocompatibility complex, transactivator	ENSDLAG00005026096	NA	166.123	2.10457e-05	0.00059067	0
833	127363118	NLR family CARD domain-containing protein 3-like	ENSDLAG00005031362	NA	166.059	2.11757e-05	0.000593604	0
834	127364438	uncharacterized si:cabz01074946.1	ENSDLAG00005006530	NA	165.891	2.15176e-05	0.000602468	0
835	127350467	nuclear autoantigenic sperm protein (histone-binding)	ENSDLAG00005019740	NA	165.652	2.20174e-05	0.000615723	0
836	127357040	glycerol kinase 5	ENSDLAG00005002877	NA	165.624	2.20759e-05	0.000616623	0
837	127377488	zinc finger BED domain-containing protein 4	ENSDLAG00005001246	NA	165.582	2.21655e-05	0.000618386	0
838	127366529	annexin A13, like	ENSDLAG00005005387	anxa13l	165.553	2.22258e-05	0.000619328	0
839	127359595	protein phosphatase methylesterase 1-like	ENSDLAG00005002580	NA	165.469	2.24067e-05	0.000623626	0
840	127370864	retinol binding protein 4, like	ENSDLAG00005033368	NA	165.447	2.2452e-05	0.000624145	0
841	127376534	creatine kinase U-type, mitochondrial-like	ENSDLAG00005024026	NA	165.359	2.2642e-05	0.000628678	0
842	127369576	B-cell receptor CD22-like	ENSDLAG00005026893	NA	165.314	2.27407e-05	0.00063067	0
843	127362093	glia maturation factor, gamma	NA	NA	165.285	2.28046e-05	0.000631693	0
844	127370618	tripartite motif-containing protein 16-like	NA	NA	165.152	2.30952e-05	0.000638987	0
845	127357131	hemoglobin, beta adult 1	NA	NA	165.001	2.34329e-05	0.000647562	0
846	127355267	uncharacterized LOC127355267	NA	NA	164.931	2.35886e-05	0.000650797	0
847	127375670	sushi domain containing 1	NA	NA	164.924	2.36056e-05	0.000650797	0
848	127352714	myelin-oligodendrocyte glycoprotein-like	ENSDLAG00005032700	NA	164.878	2.37096e-05	0.000652445	0
849	127358162	uncharacterized LOC127358162	NA	NA	164.873	2.37212e-05	0.000652445	0
850	127362535	SAM domain, SH3 domain and nuclear localisation signals 1a	ENSDLAG00005007589	samsn1a	164.712	2.40901e-05	0.000661814	0
851	127370727	5'-nucleotidase, cytosolic II, like 1	ENSDLAG00005016629	nt5c2l1	164.643	2.42494e-05	0.000665408	0
852	127364270	phosphoglycerate kinase 1	ENSDLAG00005023891	NA	164.619	2.43048e-05	0.000666146	0
853	127357562	serine/threonine-protein phosphatase 6 regulatory ankyrin repeat subunit A	ENSDLAG00005018515	NA	164.252	2.51711e-05	0.000689081	0
854	127376947	thymidine kinase 2	ENSDLAG00005033469	NA	164.177	2.53523e-05	0.00069255	0
855	127362451	transient receptor potential cation channel, subfamily C, member 6b	ENSDLAG00005025640	trpc6b	164.166	2.53803e-05	0.00069255	0
856	127377420	sterile alpha motif domain containing 10a	NA	NA	164.163	2.53867e-05	0.00069255	0
857	127373567	cytochrome P450 26B1	ENSDLAG00005020667	NA	164.136	2.5452e-05	0.000693523	0
858	127377051	macrophage mannose receptor 1-like	ENSDLAG00005026897	NA	164.017	2.57431e-05	0.000700638	1
859	127360791	uncharacterized LOC127360791	ENSDLAG00005033697	NA	163.954	2.58998e-05	0.000704084	1
860	127362547	regulator of G-protein signaling 21-like	ENSDLAG00005018985	NA	163.881	2.60815e-05	0.000708199	1
861	127355034	sialidase-4-like	ENSDLAG00005008231	NA	163.847	2.61647e-05	0.000709635	1
862	127374745	EH-domain containing 1a	ENSDLAG00005009856	ehd1a	163.768	2.6363e-05	0.000714183	1
863	127354198	meiosis regulator and mRNA stability factor 1	ENSDLAG00005018176	NA	163.745	2.64205e-05	0.000714912	1
864	127372985	inhibitor of nuclear factor kappa-B kinase subunit alpha-like	ENSDLAG00005000915	NA	163.608	2.67707e-05	0.000723553	1
865	127377941	pleckstrin homology-like domain, family A, member 3	NA	NA	163.541	2.69402e-05	0.000727293	1
866	127378160	butyrophilin subfamily 1 member A1-like	ENSDLAG00005035011	NA	163.404	2.7297e-05	0.000736074	1
867	127357012	ubiquitin-conjugating enzyme E2Z	ENSDLAG00005024583	ube2z	163.316	2.75256e-05	0.000741383	1
868	127353343	hyaluronidase-4	ENSDLAG00005032159	hyal4	163.272	2.7641e-05	0.000743636	1
869	127364015	GS homeobox 1	ENSDLAG00005005170	NA	163.204	2.78224e-05	0.000747654	1
870	127357005	homeobox B2a	ENSDLAG00005027794	hoxb2a	163.146	2.79779e-05	0.000750971	1
871	127351596	chromosome unknown C15orf48 homolog	ENSDLAG00005012056	NA	163.111	2.80695e-05	0.000752564	1
872	127350050	ATCAY kinesin light chain interacting caytaxin a	ENSDLAG00005032179	atcaya	162.899	2.86432e-05	0.000767067	1
873	127350328	retinoschisin-like	ENSDLAG00005010020	NA	162.833	2.88259e-05	0.000771076	1
874	127364186	chemokine XC receptor 1-like	NA	NA	162.636	2.93712e-05	0.000784764	1
875	127378341	ribonuclease inhibitor-like	NA	NA	162.574	2.95448e-05	0.000788501	1
876	127367451	uncharacterized LOC127367451	NA	NA	162.348	3.01881e-05	0.000804751	1
877	127374339	high-affinity choline transporter 1-like	ENSDLAG00005009987	NA	162.327	3.02501e-05	0.000805487	1
878	127355945	brain protein I3	ENSDLAG00005026443	bri3	162.28	3.03851e-05	0.00080816	1
879	127376545	homeobox protein orthopedia B-like	ENSDLAG00005024016	otpb	162.2	3.06176e-05	0.00081342	1
880	127355011	CD209 antigen-like protein B	ENSDLAG00005017413	NA	162.179	3.06782e-05	0.000814104	1
881	127371863	fibronectin type III domain-containing protein 11-like	NA	NA	162.102	3.09061e-05	0.000819223	1
882	127369189	uncharacterized LOC127369189	NA	NA	162.042	3.10827e-05	0.000822971	1
883	127356458	interferon-induced protein 44-like	NA	NA	161.858	3.1631e-05	0.000835677	1
884	127355828	tachykinin precursor 4	ENSDLAG00005019012	NA	161.847	3.1665e-05	0.000835677	1
885	127355477	E3 ubiquitin-protein ligase TRIM39-like	ENSDLAG00005029588	NA	161.846	3.16699e-05	0.000835677	1
886	127377300	H6 family homeobox 2	ENSDLAG00005004872	hmx2	161.784	3.18566e-05	0.000839656	1
887	127349520	C-C motif chemokine 3-like	ENSDLAG00005022497	NA	161.593	3.2442e-05	0.000854125	1
888	127364166	trichohyalin-like	NA	NA	161.556	3.25555e-05	0.000856148	1
889	127370682	gamma-glutamyltransferase 5b	ENSDLAG00005006599	NA	161.334	3.32495e-05	0.000873417	1
890	127370196	uncharacterized si:dkey-81e3.2	NA	NA	161.252	3.35121e-05	0.000879251	1
891	127363573	uncharacterized LOC127363573	NA	NA	161.236	3.3564e-05	0.000879251	1
892	127363737	interleukin 12B, b	ENSDLAG00005001099	NA	161.226	3.35943e-05	0.000879251	1
893	127358385	tumor protein D52	ENSDLAG00005020059	tpd52	161.217	3.36221e-05	0.000879251	1
894	127357460	vesicle associated membrane protein 1a	ENSDLAG00005034920	vamp1	160.986	3.43693e-05	0.000897786	1
895	22832844	tRNA-His	NA	NA	160.744	3.51708e-05	0.0009177	1
896	127371665	YOD1 deubiquitinase	ENSDLAG00005014537	yod1	160.542	3.58543e-05	0.000934489	1
897	127352450	E3 ubiquitin-protein ligase TRIM21-like	ENSDLAG00005027864	NA	160.467	3.61091e-05	0.000940083	1
898	127369725	engrailed homeobox 2a	ENSDLAG00005030214	en2a	160.233	3.6922e-05	0.000960177	1
899	127377093	ATPase cation transporting 13A2	ENSDLAG00005014127	atp13a2	160.128	3.72914e-05	0.000968706	1
900	127370870	transmembrane protein 150C	ENSDLAG00005020425	tmem150c	160.095	3.74102e-05	0.000970713	1
901	127352177	uncharacterized LOC127352177	NA	NA	159.892	3.81383e-05	0.00098851	1
902	127365177	uncharacterized LOC127365177	NA	NA	159.831	3.83604e-05	0.000993166	1
903	127357930	ictacalcin-like	NA	NA	159.756	3.86337e-05	0.000999134	1
904	127366560	uncharacterized LOC127366560	NA	NA	159.731	3.87245e-05	0.00100038	1
905	127366689	C-reactive protein-like	ENSDLAG00005009621	NA	159.701	3.88352e-05	0.00100213	1
906	127364369	cerebellin-1	NA	NA	159.685	3.88945e-05	0.00100255	1
907	127370336	excitatory amino acid transporter 1-like	ENSDLAG00005013579	NA	159.656	3.90008e-05	0.00100419	1
908	127369426	vexin-like	NA	NA	159.582	3.92787e-05	0.00101023	1
909	127377342	CDK5 and ABL1 enzyme substrate 2-like	ENSDLAG00005021237	NA	159.512	3.95386e-05	0.00101579	1
910	127350813	calreticulin-like	ENSDLAG00005015384	NA	159.49	3.96205e-05	0.00101678	1
911	127369279	retinoid isomerohydrolase RPE65 a	ENSDLAG00005025296	NA	159.234	4.05984e-05	0.00104072	1
912	127352203	solute carrier family 7 member 10a	ENSDLAG00005013290	slc7a10a	159.222	4.06425e-05	0.00104072	1
913	127371793	quattro	NA	NA	159.181	4.08018e-05	0.00104366	1
914	127377121	F-box only protein 6-like	ENSDLAG00005010332	NA	159.164	4.08688e-05	0.00104423	1
915	127367048	5-beta-cholestane-3-alpha,7-alpha-diol 12-alpha-hydroxylase-like	NA	NA	159.123	4.10261e-05	0.00104711	1
916	127353299	calbindin 2a	ENSDLAG00005014248	calb2a	159.041	4.13458e-05	0.00105412	1
917	127357555	protein naked cuticle homolog 2	NA	NA	158.814	4.22491e-05	0.00107506	1
918	127367891	glyceronephosphate O-acyltransferase 2	ENSDLAG00005011948	NA	158.811	4.22593e-05	0.00107506	1
919	127372358	glutamate receptor U1	ENSDLAG00005001632	si:dkey-183j2.10	158.775	4.2405e-05	0.00107759	1
920	127367105	erythrocyte membrane protein band 4.1 like 4B	NA	NA	158.709	4.26717e-05	0.00108319	1
921	127370163	carbonic anhydrase	ENSDLAG00005028781	cahz	158.328	4.42409e-05	0.00112181	1
922	127365196	cytochrome c-b	ENSDLAG00005029869	NA	158.305	4.4335e-05	0.00112298	1
923	127362990	uncharacterized LOC127362990	NA	NA	158.223	4.46829e-05	0.00113056	1
924	127367015	endoplasmic reticulum protein 44	ENSDLAG00005027185	erp44	158.205	4.47566e-05	0.0011312	1
925	127378145	acyl-CoA thioesterase 7	ENSDLAG00005007033	acot7	157.414	4.82404e-05	0.00121794	1
926	127350494	kinase insert domain receptor (a type III receptor tyrosine kinase)	ENSDLAG00005012762	kdr	157.334	4.86083e-05	0.00122591	1
927	127367252	collagen-like tail subunit (single strand of homotrimer) of asymmetric acetylcholinesterase	NA	NA	157.3	4.87619e-05	0.00122845	1
928	127354136	E3 ubiquitin/ISG15 ligase TRIM25-like	NA	NA	157.272	4.88924e-05	0.00123041	1
929	127366632	uncharacterized LOC127366632	NA	NA	157.139	4.95121e-05	0.00124467	1
930	127375808	lysosomal membrane ascorbate-dependent ferrireductase CYB561A3	ENSDLAG00005023747	cyb561a3a	157.037	4.99944e-05	0.00125544	1
931	127351469	glutamyl-prolyl-tRNA synthetase 1	ENSDLAG00005016087	NA	156.924	5.05286e-05	0.0012675	1
932	127365863	atypical chemokine receptor 3a	ENSDLAG00005032719	NA	156.903	5.06312e-05	0.00126871	1
933	127355483	zinc finger and BTB domain containing 42	ENSDLAG00005028456	zbtb42	156.756	5.13386e-05	0.00128506	1
934	127379388	Ras and Rab interactor 1b	ENSDLAG00005012805	si:ch211-168d1.3	156.465	5.2773e-05	0.00131955	1
935	127364221	serpin peptidase inhibitor, clade H (heat shock protein 47), member 1a	ENSDLAG00005008100	serpinh1a	156.441	5.28907e-05	0.00132108	1
936	127357154	uncharacterized LOC127357154	NA	NA	156.398	5.3107e-05	0.00132507	1
937	127367202	cathepsin K	ENSDLAG00005014479	ctsk	156.306	5.35721e-05	0.00133525	1
938	127359764	uncharacterized LOC127359764	NA	NA	156.261	5.37975e-05	0.00133944	1
939	127373834	ret proto-oncogene receptor tyrosine kinase	ENSDLAG00005006733	ret	156.241	5.39028e-05	0.00134063	1
940	127359014	mitogen-activated protein kinase 12b	ENSDLAG00005021573	NA	156.111	5.45648e-05	0.00135565	1
941	127374490	phosphodiesterase 6A, cGMP-specific, rod, alpha	ENSDLAG00005005603	pde6a	155.975	5.52708e-05	0.00137174	1
942	127353726	solute carrier family 7 member 5	ENSDLAG00005002019	slc7a5	155.931	5.55017e-05	0.00137601	1
943	127369377	collagen, type XI, alpha 1a	ENSDLAG00005023821	col11a1a	155.881	5.57633e-05	0.00138103	1
944	127376410	uncharacterized LOC127376410	ENSDLAG00005031531	NA	155.862	5.58667e-05	0.00138212	1
945	127355715	receptor-interacting serine/threonine-protein kinase 2-like	NA	NA	155.695	5.67514e-05	0.00140253	1
946	127364727	fibroin heavy chain-like	NA	NA	155.554	5.75161e-05	0.00141992	1
947	127360076	small nucleolar RNA U13	ENSDLAG00005006010	NA	155.533	5.76275e-05	0.00142117	1
948	127350465	coiled-coil domain containing 17	ENSDLAG00005019708	NA	155.481	5.79088e-05	0.00142661	1
949	127364282	claudin-7-B-like	ENSDLAG00005023015	cldn7b	155.469	5.79763e-05	0.00142677	1
950	127359483	NACHT, LRR and PYD domains-containing protein 12-like	ENSDLAG00005017863	NA	155.456	5.80492e-05	0.00142706	1
951	127351752	SKI family transcriptional corepressor 1 homolog-B-like	ENSDLAG00005012682	skor1a	155.436	5.81583e-05	0.00142824	1
952	127367244	tumor necrosis factor receptor superfamily member 6B-like	NA	NA	155.416	5.82662e-05	0.00142939	1
953	127363824	adenylate cyclase type 4-like	ENSDLAG00005000461	NA	155.068	6.02109e-05	0.00147555	1
954	127361618	serine/threonine-protein kinase PAK 2-like	ENSDLAG00005031571	NA	155.008	6.05559e-05	0.00148245	1
955	127375688	neurofilament medium polypeptide-like	NA	NA	154.898	6.11877e-05	0.00149635	1
956	127367190	eomesodermin homolog b	ENSDLAG00005020890	eomesb	154.747	6.20616e-05	0.00151613	1
957	127353116	lactate dehydrogenase Bb	ENSDLAG00005024801	ldhbb	154.641	6.26842e-05	0.00152974	1
958	127369499	methionine sulfoxide reductase B2	NA	NA	154.436	6.39074e-05	0.00155797	1
959	127362330	A kinase (PRKA) anchor protein 1b	ENSDLAG00005000945	NA	154.416	6.4029e-05	0.00155806	1
960	127368271	interleukin-1 receptor-associated kinase 1 binding protein 1	NA	NA	154.414	6.40444e-05	0.00155806	1
961	127366444	THAP domain containing 4	ENSDLAG00005007806	thap4	154.23	6.51638e-05	0.00158246	1
962	127366559	serum paraoxonase/arylesterase 2-like	NA	NA	154.227	6.51827e-05	0.00158246	1
963	127362041	aldolase C, fructose-bisphosphate, a	ENSDLAG00005023375	aldoca	154.139	6.5721e-05	0.00159387	1
964	127351021	intraflagellar transport 57 homolog (Chlamydomonas)	ENSDLAG00005019658	ift57	154.09	6.60284e-05	0.00159967	1
965	127352566	E3 ubiquitin-protein ligase TRIM21-like	NA	NA	153.911	6.71495e-05	0.00162514	1
966	127370668	phosphoglycerate mutase 2 (muscle)	ENSDLAG00005033489	NA	153.838	6.76147e-05	0.00163471	1
967	127367139	lysosomal thioesterase PPT2-like	ENSDLAG00005001010	zgc:66024	153.813	6.77711e-05	0.0016368	1
968	127363032	ubiquitin specific peptidase 16	ENSDLAG00005023716	NA	153.765	6.80771e-05	0.00164249	1
969	127379303	transmembrane protein 256	ENSDLAG00005027808	tmem256	153.754	6.81512e-05	0.00164258	1
970	127352319	7-dehydrocholesterol reductase	ENSDLAG00005007850	NA	153.7	6.84973e-05	0.00164878	1
971	127353254	MALT paracaspase 3	ENSDLAG00005013246	malt3	153.692	6.85494e-05	0.00164878	1
972	127354161	heme oxygenase-like	ENSDLAG00005008204	NA	153.657	6.87709e-05	0.00165241	1
973	127378628	ATPase phospholipid transporting 11A	ENSDLAG00005025632	NA	153.641	6.88778e-05	0.00165328	1
974	127357827	glutamate receptor, ionotropic, N-methyl D-aspartate-associated protein 1a (glutamate binding)	ENSDLAG00005019202	grinaa	153.548	6.94836e-05	0.00166611	1
975	127375929	ISL LIM homeobox 1a	ENSDLAG00005032430	NA	153.483	6.99116e-05	0.00167466	1
976	127372131	nuclear receptor subfamily 1 group D member 1-like	ENSDLAG00005009921	nr1d4b	153.416	7.03539e-05	0.00168352	1
977	127365872	neuromedin S	ENSDLAG00005032770	NA	153.342	7.08463e-05	0.00169357	1
978	127373683	syntaxin 4	ENSDLAG00005028603	NA	153.23	7.15942e-05	0.0017097	1
979	127364428	NACHT, LRR and PYD domains-containing protein 3-like	NA	NA	153.157	7.20866e-05	0.00171806	1
980	127356095	transmembrane protein 184B-like	ENSDLAG00005013632	tmem184bb	153.156	7.20913e-05	0.00171806	1
981	127375818	acetyl-CoA carboxylase beta	ENSDLAG00005003039	acacb	153.142	7.21908e-05	0.00171869	1
982	127351489	sodium/potassium/calcium exchanger 1-like	ENSDLAG00005029857	NA	152.927	7.36605e-05	0.00175189	1
983	127365273	coagulation factor V	ENSDLAG00005025738	f5	152.871	7.4049e-05	0.00175934	1
984	127363562	ladderlectin-like	ENSDLAG00005017862	NA	152.6	7.59633e-05	0.00180229	1
985	127363847	myelin protein zero-like 2b	ENSDLAG00005024430	NA	152.593	7.60107e-05	0.00180229	1
986	127374905	solute carrier family 25 member 5	ENSDLAG00005020456	NA	152.528	7.64787e-05	0.00181155	1
987	127365498	hydroxy-delta-5-steroid dehydrogenase, 3 beta- and steroid delta-isomerase 1	NA	NA	152.431	7.71776e-05	0.00182531	2
988	127365886	pancreas transcription factor 1 subunit alpha	NA	NA	152.426	7.72159e-05	0.00182531	2
989	127352598	uncharacterized LOC127352598	NA	NA	152.19	7.89452e-05	0.0018643	2
990	127374030	uncharacterized LOC127374030	NA	NA	152.131	7.93795e-05	0.00187267	2
991	127376557	glycoprotein Ib platelet subunit beta	NA	NA	152.078	7.97783e-05	0.00188018	2
992	127365572	plasma membrane ascorbate-dependent reductase CYBRD1	NA	NA	151.986	8.04692e-05	0.00189455	2
993	127352702	mitochondrial basic amino acids transporter	ENSDLAG00005028251	NA	151.746	8.23006e-05	0.00193572	2
994	127364208	calponin homology domain-containing protein DDB_G0272472-like	NA	NA	151.611	8.33495e-05	0.00195842	2
995	127360567	deoxynucleoside triphosphate triphosphohydrolase SAMHD1-like	NA	NA	151.512	8.41277e-05	0.00197472	2
996	127367242	collagen, type VI, alpha 1	ENSDLAG00005033968	NA	151.486	8.43345e-05	0.00197642	2
997	127367200	tropomodulin 4 (muscle)	ENSDLAG00005014603	tmod4	151.482	8.43693e-05	0.00197642	2
998	127369476	arylamine N-acetyltransferase 2-like	ENSDLAG00005033391	NA	151.405	8.49769e-05	0.00198866	2
999	127377777	glycoprotein IX (platelet)	ENSDLAG00005032793	gp9	151.173	8.68463e-05	0.00202908	2
1000	127356232	E3 ubiquitin/ISG15 ligase TRIM25-like	NA	NA	151.169	8.68777e-05	0.00202908	2
1001	127362971	ribonuclease inhibitor-like	NA	NA	151.048	8.78695e-05	0.0020502	2
1002	127371317	DENN/MADD domain containing 6Aa	ENSDLAG00005001210	dennd6aa	150.953	8.86574e-05	0.00206652	2
1003	127356209	lectin, galactoside-binding, soluble, 2a	ENSDLAG00005025670	NA	150.899	8.91049e-05	0.00207292	2
1004	127377065	solute carrier family 16 member 4	ENSDLAG00005018916	slc16a4	150.899	8.91092e-05	0.00207292	2
1005	127372572	cytokine-inducible SH2-containing protein-like	ENSDLAG00005010965	NA	150.883	8.92413e-05	0.00207393	2
1006	127361860	uncharacterized LOC127361860	ENSDLAG00005027030	zgc:153184	150.775	9.01527e-05	0.00209303	2
1007	22832832	tRNA-Ser	NA	NA	150.76	9.02792e-05	0.00209389	2
1008	127371289	growth hormone releasing hormone	ENSDLAG00005013482	NA	150.734	9.04956e-05	0.00209682	2
1009	127370592	PDZ and LIM domain 5b	ENSDLAG00005027877	pdlim5b	150.688	9.08879e-05	0.00210383	2
1010	127350314	solute carrier family 25 member 24	ENSDLAG00005008077	NA	150.659	9.11375e-05	0.00210752	2
1011	127360722	NACHT, LRR and PYD domains-containing protein 12-like	ENSDLAG00005018640	NA	150.648	9.12319e-05	0.00210762	2
1012	127368168	pleckstrin homology domain-containing family G member 1	ENSDLAG00005019041	NA	150.551	9.2057e-05	0.00212458	2
1013	127350342	uncharacterized LOC127350342	NA	NA	150.434	9.30713e-05	0.00214587	2
1014	127350649	E3 ubiquitin-protein ligase rnf213-alpha-like	NA	NA	150.347	9.38359e-05	0.00216137	2
1015	127349492	tudor domain containing 7 b	ENSDLAG00005001397	NA	150.184	9.52826e-05	0.00219198	2
1016	127374457	protein tyrosine phosphatase receptor type b	ENSDLAG00005002586	NA	150.176	9.53525e-05	0.00219198	2
1017	127363590	solute carrier family 22 member 5-like	ENSDLAG00005004227	NA	150.048	9.64946e-05	0.00221555	2
1018	127353578	zinc finger protein RFP-like	ENSDLAG00005012594	NA	150.04	9.65672e-05	0.00221555	2
1019	127378530	WW domain binding protein 4	ENSDLAG00005008856	NA	149.795	9.88097e-05	0.00226432	2
1020	127378508	ATPase copper transporting beta	ENSDLAG00005026064	NA	149.787	9.88867e-05	0.00226432	2
1021	127370635	betaine-homocysteine methyltransferase	ENSDLAG00005000880	bhmt	149.484	0.000101725	0.00232704	2
1022	127368698	C-type lectin domain containing 11A	ENSDLAG00005032872	clec11a	149.437	0.00010217	0.00233492	2
1023	127356372	netrin-1-like	ENSDLAG00005022442	ntn1b	149.405	0.000102484	0.00233982	2
1024	127353419	myosin heavy chain, fast skeletal muscle-like	ENSDLAG00005029605	NA	149.131	0.000105136	0.00239803	2
1025	127352259	interferon regulatory factor 8	ENSDLAG00005016984	irf8	149.038	0.000106055	0.00241551	2
1026	127370639	LHFPL tetraspan subfamily member 2a	ENSDLAG00005023771	NA	149.033	0.000106109	0.00241551	2
1027	127366543	steroid 21-hydroxylase	ENSDLAG00005011012	cyp21a2	148.926	0.000107172	0.00243708	2
1028	127369331	zic family member 1 (odd-paired homolog, Drosophila)	ENSDLAG00005008883	zic1	148.917	0.000107265	0.00243708	2
1029	127376262	lipase, endothelial	ENSDLAG00005014441	NA	148.824	0.000108199	0.00245592	2
1030	127359659	integrin, alpha 2b	ENSDLAG00005028784	NA	148.788	0.000108565	0.00246181	2
1031	127367921	rho-associated, coiled-coil containing protein kinase 2b	ENSDLAG00005016433	NA	148.505	0.000111466	0.00252517	2
1032	127374538	equilibrative nucleoside transporter 1-like	ENSDLAG00005022539	NA	148.486	0.000111671	0.00252736	2
1033	127370917	thymic stromal cotransporter homolog	ENSDLAG00005012643	NA	148.419	0.000112371	0.00254007	2
1034	127355633	adenylate cyclase 9	ENSDLAG00005034707	NA	148.411	0.00011245	0.00254007	2
1035	127370197	hyaluronan and proteoglycan link protein 1-like	ENSDLAG00005028928	hapln1b	148.376	0.000112818	0.00254591	2
1036	127365891	TLR adapter interacting with SLC15A4 on the lysosome	NA	NA	148.357	0.000113015	0.0025479	2
1037	127364174	myosin-11-like	NA	NA	148.338	0.000113216	0.00254999	2
1038	127373741	retinol binding protein 3	ENSDLAG00005017214	rbp3	148.279	0.000113845	0.00256169	2
1039	127368765	regulator of microtubule dynamics 3	ENSDLAG00005027320	NA	148.26	0.000114051	0.00256384	2
1040	127378541	serine palmitoyltransferase, long chain base subunit 3	ENSDLAG00005025776	sptlc3	148.212	0.000114554	0.00257267	2
1041	127351520	retinoschisin 1a	ENSDLAG00005030303	NA	148.118	0.000115564	0.00259286	2
1042	127370661	neurofilament light chain a	ENSDLAG00005009241	NA	148.025	0.000116579	0.00261313	2
1043	127357499	recoverin-like	ENSDLAG00005008574	rcvrn3	147.971	0.00011716	0.00262364	2
1044	127370654	proteinase-activated receptor 3	ENSDLAG00005022059	NA	147.939	0.000117517	0.00262913	2
1045	127356479	Na(+)/H(+) exchange regulatory cofactor NHE-RF2	ENSDLAG00005031880	NA	147.724	0.000119889	0.00267962	2
1046	127365653	myosin, light chain 1, alkali; skeletal, fast	ENSDLAG00005002632	myl1	147.648	0.000120739	0.00269604	2
1047	127354794	adhesion G protein-coupled receptor E5	ENSDLAG00005024110	NA	147.489	0.00012255	0.00273245	2
1048	127357796	alcohol dehydrogenase class-3 chain L	ENSDLAG00005000117	NA	147.484	0.000122603	0.00273245	2
1049	127366144	myeloid associated differentiation marker b	ENSDLAG00005032072	NA	147.364	0.000123986	0.00276064	2
1050	127377688	NDUFA4 mitochondrial complex associated like 2a	ENSDLAG00005029604	ndufa4l2a	147.305	0.000124663	0.00277307	2
1051	127363107	latent-transforming growth factor beta-binding protein 4	NA	NA	147.17	0.000126248	0.00280565	2
1052	127364096	shroom family member 1	ENSDLAG00005009264	shroom1	147.087	0.000127219	0.00282456	2
1053	127379489	E3 ubiquitin-protein ligase ZFP91-like	ENSDLAG00005029964	NA	147.057	0.000127573	0.00282973	2
1054	127374830	paired like homeobox 2Bb	ENSDLAG00005011311	NA	146.974	0.000128568	0.00284908	3
1055	127363555	uncharacterized LOC127363555	NA	NA	146.964	0.000128692	0.00284914	3
1056	127354277	sphingosine kinase 1-like	ENSDLAG00005021739	NA	146.938	0.000128995	0.00285312	3
1057	127367605	proteasome 20S subunit alpha 2a	ENSDLAG00005001650	NA	146.928	0.000129116	0.00285312	3
1058	127358794	calcium channel, voltage-dependent, alpha 2/delta subunit 4a	ENSDLAG00005018210	cacna2d4a	146.826	0.000130348	0.00287764	3
1059	127370827	LIM homeobox 3	ENSDLAG00005000609	NA	146.764	0.000131107	0.00289166	3
1060	127375010	paired-like homeodomain 2	ENSDLAG00005022950	pitx2	146.65	0.000132508	0.0029198	3
1061	127360391	early growth response protein 1-like	ENSDLAG00005030317	NA	146.63	0.000132749	0.00292235	3
1062	127362545	serpin peptidase inhibitor, clade H (heat shock protein 47), member 1b	ENSDLAG00005007750	serpinh1b	146.603	0.000133083	0.00292695	3
1063	127356141	deoxyhypusine synthase-like	NA	NA	146.586	0.000133298	0.00292891	3
1064	127369500	lipocalin-like	NA	NA	146.512	0.000134221	0.00294479	3
1065	127364216	trichohyalin-like	NA	NA	146.508	0.000134272	0.00294479	3
1066	127358114	uncharacterized LOC127358114	NA	NA	146.445	0.000135059	0.00295927	3
1067	127350016	Janus kinase 1	ENSDLAG00005025117	jak1	146.336	0.00013643	0.00298652	3
1068	127371691	uncharacterized LOC127371691	NA	NA	146.27	0.000137276	0.00300222	3
1069	127355487	purinergic receptor P2X, ligand-gated ion channel, 3b	ENSDLAG00005014004	p2rx3b	146.245	0.000137589	0.00300625	3
1070	127375267	hydrogen voltage-gated channel 1	ENSDLAG00005001798	NA	146.203	0.000138124	0.00301513	3
1071	127354413	uncharacterized LOC127354413	NA	NA	146.132	0.000139043	0.00303235	3
1072	127362802	S-arrestin-like	ENSDLAG00005004126	NA	146.106	0.000139374	0.00303674	3
1073	127357822	protein FAM167A-like	NA	NA	145.95	0.000141412	0.00307828	3
1074	127352253	paired box 6b	ENSDLAG00005013674	pax6b	145.92	0.000141805	0.00308397	3
1075	127362987	semaphorin-4B-like	ENSDLAG00005004897	NA	145.867	0.000142505	0.0030963	3
1076	127350120	FtsJ RNA 2'-O-methyltransferase 3	ENSDLAG00005026040	NA	145.837	0.000142914	0.0031005	3
1077	127360647	GTPase IMAP family member 8-like	ENSDLAG00005030674	NA	145.833	0.000142963	0.0031005	3
1078	127376320	neurotrypsin	ENSDLAG00005024847	NA	145.79	0.000143535	0.00311001	3
1079	127362273	transcobalamin-1-like	ENSDLAG00005034856	NA	145.766	0.000143859	0.00311414	3
1080	127365858	UDP-glucuronosyltransferase-like	ENSDLAG00005021416	NA	145.718	0.000144498	0.00312508	3
1081	127351677	neuromedin Bb	NA	NA	145.622	0.000145789	0.00315009	3
1082	127379560	uncharacterized LOC127379560	NA	NA	145.544	0.000146853	0.00316782	3
1083	127351151	pinhead	NA	NA	145.542	0.00014688	0.00316782	3
1084	127376135	uncharacterized LOC127376135	NA	NA	145.506	0.000147365	0.00317535	3
1085	127361833	TCDD-inducible poly(ADP-ribose) polymerase	ENSDLAG00005000653	NA	145.411	0.000148671	0.00320053	3
1086	127375804	hematopoietic death receptor	ENSDLAG00005023753	hdr	145.376	0.000149157	0.00320803	3
1087	127362568	bone morphogenetic protein 16	NA	NA	145.324	0.000149888	0.00322079	3
1088	127371083	complement decay-accelerating factor	ENSDLAG00005009111	NA	145.291	0.000150345	0.00322606	3
1089	127373275	glutathione S-transferase, alpha tandem duplicate 1	ENSDLAG00005000282	NA	145.286	0.000150409	0.00322606	3
1090	127371245	PX domain containing serine/threonine kinase	ENSDLAG00005000522	pxk	145.062	0.000153575	0.00329095	3
1091	127367238	colony stimulating factor 3 receptor (granulocyte)	ENSDLAG00005009735	csf3r	144.999	0.000154469	0.00330707	3
1092	127350689	regulator of G-protein signaling 5-like	ENSDLAG00005016160	rgs5a	144.981	0.000154735	0.00330975	3
1093	127352763	nudix (nucleoside diphosphate linked moiety X)-type motif 4a	NA	NA	144.928	0.000155486	0.00332278	3
1094	127355769	26S proteasome non-ATPase regulatory subunit 11A	ENSDLAG00005032181	NA	144.854	0.00015656	0.00334267	3
1095	127349685	RNA 2',3'-cyclic phosphate and 5'-OH ligase	ENSDLAG00005028562	rtcb	144.815	0.000157137	0.00335192	3
1096	127367480	uncharacterized LOC127367480	NA	NA	144.783	0.000157601	0.00335876	3
1097	127375121	serine/threonine-protein kinase 4-like	ENSDLAG00005004736	NA	144.701	0.000158801	0.00337855	3
1098	127354359	lysozyme g-like	ENSDLAG00005015380,ENSDLAG00005029691,ENSDLAG00005034838	NA	144.7	0.000158819	0.00337855	3
1099	127369624	uncharacterized LOC127369624	NA	NA	144.53	0.000161334	0.00342892	3
1100	127361468	iodothyronine deiodinase 3a	NA	NA	144.479	0.000162106	0.00344222	3
1101	127357061	uncharacterized LOC127357061	NA	NA	144.37	0.000163749	0.00347394	3
1102	127378515	kinesin family member 16Bb	ENSDLAG00005000102	kif16bb	144.324	0.000164442	0.00348549	3
1103	127362320	interleukin 10 receptor, alpha	ENSDLAG00005014507	il10ra	144.291	0.000164957	0.00349324	3
1104	127371139	prostate transmembrane protein, androgen induced 1	ENSDLAG00005034149	NA	144.203	0.000166301	0.00351828	3
1105	127362033	potassium voltage-gated channel, Isk-related family, member 4	NA	NA	144.194	0.000166441	0.00351828	3
1106	127362636	pannexin-1-like	ENSDLAG00005007136	NA	144.177	0.000166697	0.00352051	3
1107	127368033	uncharacterized LOC127368033	NA	NA	144.065	0.00016844	0.00355411	3
1108	127369561	sickle tail protein homolog	ENSDLAG00005031936	NA	144.035	0.000168905	0.00356071	3
1109	127350376	24-dehydrocholesterol reductase	ENSDLAG00005006275	dhcr24	143.887	0.000171235	0.00360658	3
1110	127367260	protein unc-13 homolog A-like	ENSDLAG00005023147	NA	143.771	0.000173084	0.00364224	3
1111	127377628	protein Wnt-7a	ENSDLAG00005028187	wnt7ab	143.675	0.000174638	0.00367164	3
1112	127375303	uncharacterized LOC127375303	ENSDLAG00005010881	NA	143.608	0.000175716	0.00369099	3
1113	127355960	erythropoietin receptor	ENSDLAG00005009604	epor	143.548	0.000176707	0.00370836	3
1114	127358616	solute carrier organic anion transporter family member 1C1-like	ENSDLAG00005002385	NA	143.53	0.000176992	0.00370836	3
1115	127364458	sterile alpha motif domain-containing protein 9-like	NA	NA	143.529	0.000177019	0.00370836	3
1116	127371332	complement component 1, q subcomponent, B chain	ENSDLAG00005009881	NA	143.5	0.000177481	0.00371471	3
1117	127350434	phosducin b	ENSDLAG00005025788	pdcb	143.463	0.000178097	0.00372426	3
1118	127377700	homeobox protein Hox-C10a-like	ENSDLAG00005028759	NA	143.321	0.00018046	0.00377031	4
1119	127378763	calsequestrin-2-like	ENSDLAG00005021034	NA	143.26	0.000181473	0.0037881	4
1120	127378956	T-cell surface antigen CD2-like	ENSDLAG00005026014	NA	143.241	0.000181792	0.00379137	4
1121	127352878	transcription factor SOX-6-like	ENSDLAG00005010452	NA	143.229	0.000181994	0.00379218	4
1122	127371477	mitogen-activated protein kinase kinase kinase 12-like	ENSDLAG00005011757	NA	143.164	0.000183084	0.0038115	4
1123	127370461	lysosome membrane protein 2-like	ENSDLAG00005012454	NA	143.14	0.000183493	0.00381662	4
1124	127378015	rho-related GTP-binding protein RhoA-C	ENSDLAG00005020913	NA	143.05	0.000185038	0.00384534	4
1125	127353568	leucine-rich repeat kinase 2	ENSDLAG00005019482	lrrk2	142.997	0.000185949	0.00386083	4
1126	127357467	uncharacterized LOC127357467	NA	NA	142.913	0.000187382	0.00388612	4
1127	127371609	catechol-O-methyltransferase b	NA	NA	142.907	0.000187499	0.00388612	4
1128	127353513	inositol-3-phosphate synthase 1-A-like	ENSDLAG00005013126	NA	142.761	0.000190043	0.00393535	4
1129	127356186	hemicentin-1-like	ENSDLAG00005020907	NA	142.599	0.000192916	0.0039913	4
1130	127361373	Rh blood group, D antigen	ENSDLAG00005028729	rhd	142.495	0.000194771	0.00402613	4
1131	127367580	PR domain containing 13	ENSDLAG00005008445	prdm13	142.427	0.000196	0.00404796	4
1132	127362656	uncharacterized LOC127362656	NA	NA	142.347	0.000197446	0.00407091	4
1133	127376302	hyaluronan and proteoglycan link protein 1a	ENSDLAG00005025860	NA	142.346	0.00019746	0.00407091	4
1134	127356289	solute carrier family 17 member 7a	ENSDLAG00005022968	slc17a7a	142.178	0.000200552	0.00413101	4
1135	127375100	interleukin 12Ba	ENSDLAG00005004098	il12ba	142.11	0.000201812	0.0041533	4
1136	127362131	major facilitator superfamily domain containing 1	ENSDLAG00005005864	mfsd1	142	0.000203875	0.00419207	4
1137	127354795	TNFAIP3 interacting protein 2	ENSDLAG00005024748	NA	141.961	0.000204614	0.00420358	4
1138	127372333	cyclin-dependent kinase inhibitor 1A	ENSDLAG00005028586	cdkn1a	141.856	0.000206605	0.00424075	4
1139	127379438	calcium/calmodulin-dependent protein kinase (CaM kinase) II delta 1	ENSDLAG00005020120	camk2d1	141.46	0.000214289	0.00439462	4
1140	127366183	corepressor interacting with RBPJ, CIR1	ENSDLAG00005028412	NA	141.432	0.000214846	0.00440217	4
1141	127354249	crystallin, beta B1, like 2	ENSDLAG00005017356	NA	141.368	0.000216116	0.00442431	4
1142	127376451	C-C motif chemokine 19-like	ENSDLAG00005007992	NA	141.335	0.000216779	0.004434	4
1143	127354644	permeability factor 2-like	NA	NA	141.293	0.000217618	0.00444728	4
1144	127379343	SEC24 homolog D, COPII coat complex component	ENSDLAG00005022522	sec24d	141.232	0.000218845	0.00446845	4
1145	127360060	uncharacterized LOC127360060	NA	NA	141.221	0.000219065	0.00446904	4
1146	127364432	transmembrane protein 184C-like	ENSDLAG00005007906	NA	141.203	0.000219419	0.00447236	4
1147	127352955	protein PML-like	ENSDLAG00005001335	si:ch1073-296i8.2	141.173	0.000220034	0.00448098	4
1148	127361406	H/ACA ribonucleoprotein complex subunit 1-like	NA	NA	141.124	0.000221029	0.00449733	4
1149	127351182	cartilage acidic protein 1b	ENSDLAG00005013859	crtac1b	141.094	0.000221644	0.00450593	4
1150	127367997	uncharacterized LOC127367997	NA	NA	141.041	0.000222731	0.00452409	4
1151	127363022	otolin 1b	ENSDLAG00005003314	otol1b	140.866	0.000226344	0.00459349	4
1152	127361997	TRPM8 channel-associated factor homolog	NA	NA	140.811	0.000227502	0.00461299	4
1153	127375947	leukocyte surface antigen CD53	NA	NA	140.707	0.000229687	0.00465325	4
1154	127379421	cytochrome P450 1B1	ENSDLAG00005013661	cyp1b1	140.649	0.000230916	0.0046741	5
1155	127353309	methionine aminopeptidase 2-like	ENSDLAG00005023245	NA	140.608	0.000231776	0.00468745	5
1156	127374088	pyrimidinergic receptor P2Y4	NA	NA	140.547	0.000233091	0.00470996	5
1157	127377415	dual specificity protein phosphatase 7-like	ENSDLAG00005026444	NA	140.492	0.000234274	0.00472707	5
1158	127359226	ETS variant transcription factor 6	ENSDLAG00005031537	NA	140.488	0.000234367	0.00472707	5
1159	127365497	terminal nucleotidyltransferase 5C	ENSDLAG00005027530	tent5c	140.477	0.000234595	0.00472707	5
1160	127369750	uncharacterized LOC127369750	ENSDLAG00005033004	NA	140.47	0.000234746	0.00472707	5
1161	127372547	uncharacterized LOC127372547	NA	NA	140.321	0.000237987	0.0047882	5
1162	127370514	carboxyl-terminal PDZ ligand of neuronal nitric oxide synthase protein	ENSDLAG00005022405	si:dkey-34e4.1	140.297	0.000238511	0.00479463	5
1163	127350093	major facilitator superfamily domain containing 12b	ENSDLAG00005015358	NA	140.272	0.000239068	0.0047982	5
1164	127350927	proline-rich coiled-coil 2C	ENSDLAG00005002118	prrc2c	140.27	0.000239099	0.0047982	5
1165	127357031	tryptase-2-like	ENSDLAG00005025300	NA	140.236	0.000239852	0.0048076	5
1166	127354304	histone H2B 1/2-like	ENSDLAG00005027654	NA	140.23	0.000239979	0.0048076	5
1167	127370990	cyclin G2	ENSDLAG00005031415	NA	140.168	0.000241359	0.0048311	5
1168	127377462	troponin C2, fast skeletal type, tandem duplicate 2	ENSDLAG00005018570	tnnc2	140.149	0.00024179	0.0048356	5
1169	127369379	motor neuron and pancreas homeobox 1	ENSDLAG00005011783	mnx1	140.124	0.000242339	0.00484242	5
1170	127358553	AE binding protein 2	ENSDLAG00005008840	NA	140.049	0.000244024	0.00487194	5
1171	127377504	microphthalmia-associated transcription factor-like	ENSDLAG00005016175	NA	139.985	0.000245465	0.00489652	5
1172	127365950	myosin IB	ENSDLAG00005016648	NA	139.973	0.000245722	0.00489748	5
1173	127357804	eukaryotic translation initiation factor 4eb	ENSDLAG00005000239	eif4eb	139.923	0.000246851	0.00491578	5
1174	127377575	calcium-independent phospholipase A2-gamma-like	ENSDLAG00005030461	NA	139.825	0.000249093	0.0049562	5
1175	127357346	distal-less homeobox 5a	ENSDLAG00005034499	dlx5a	139.755	0.000250709	0.00498413	5
1176	127353192	fatty acid 2-hydroxylase	ENSDLAG00005028628	fa2h	139.723	0.000251443	0.00498939	5
1177	127354995	homeobox protein unc-4 homolog	ENSDLAG00005023733	uncx4.1	139.715	0.000251612	0.00498939	5
1178	127372013	ankyrin repeat and MYND domain-containing protein 2-like	ENSDLAG00005024485	NA	139.705	0.000251851	0.00498939	5
1179	127372484	F-box protein 2	ENSDLAG00005033331	NA	139.702	0.000251926	0.00498939	5
1180	127360510	organic anion transporter X	ENSDLAG00005032627	NA	139.697	0.000252041	0.00498939	5
1181	127360868	uncharacterized LOC127360868	NA	NA	139.664	0.000252801	0.00500019	5
1182	127376827	ubiquitin protein ligase E3 component n-recognin 4	ENSDLAG00005031632	NA	139.61	0.000254056	0.00502077	5
1183	127367683	ral guanine nucleotide dissociation stimulator-like 2	ENSDLAG00005006798	rgl2	139.545	0.000255582	0.00504666	5
1184	127371541	tubulin, beta 1 class VI	ENSDLAG00005009663	NA	139.179	0.000264312	0.00521464	5
1185	127379231	3-hydroxyacyl-CoA dehydratase 4	ENSDLAG00005030706	NA	139.142	0.000265208	0.00522791	5
1186	127376287	B-cadherin-like	ENSDLAG00005013424	NA	139.092	0.000266442	0.00524721	5
1187	127349803	complement factor H	NA	NA	139.084	0.000266636	0.00524721	5
1188	127375700	AE binding protein 1b	ENSDLAG00005003014	si:ch1073-459j12.1	138.922	0.000270628	0.00532128	5
1189	127366597	ATP-binding cassette, sub-family B (MDR/TAP), member 4	ENSDLAG00005015669	abcb4	138.887	0.000271488	0.00533371	5
1190	127358624	sodium- and chloride-dependent GABA transporter 2-like	ENSDLAG00005011663	NA	138.86	0.000272159	0.0053387	5
1191	127364417	uncharacterized LOC127364417	NA	NA	138.859	0.000272198	0.0053387	5
1192	127378828	homeobox protein engrailed-1-B-like	ENSDLAG00005023736	NA	138.728	0.000275476	0.00539846	5
1193	127357389	uncharacterized LOC127357389	NA	NA	138.64	0.000277717	0.00543781	5
1194	127364158	rho guanine nucleotide exchange factor 12-like	ENSDLAG00005019993	NA	138.628	0.000278027	0.00543932	5
1195	127377166	UDP-N-acetyl-alpha-D-galactosamine:polypeptide N-acetylgalactosaminyltransferase 6 (GalNAc-T6)	NA	NA	138.501	0.000281282	0.00549841	5
1196	127353878	uncharacterized LOC127353878	NA	NA	138.47	0.000282069	0.00550918	6
1197	127367235	spalt-like transcription factor 3a	ENSDLAG00005003049	NA	138.191	0.000289386	0.00564695	6
1198	127371919	cytidine deaminase b	ENSDLAG00005011548	cdab	138.183	0.000289606	0.00564695	6
1199	127361303	forkhead box G1a	ENSDLAG00005034471	NA	137.926	0.00029651	0.00577485	6
1200	22832841	tRNA-Arg	NA	NA	137.92	0.000296659	0.00577485	6
1201	127364262	serine/threonine kinase 32A	ENSDLAG00005016587	NA	137.897	0.000297286	0.00577763	6
1202	127353518	tyrosine hydroxylase	ENSDLAG00005005156	th	137.897	0.000297296	0.00577763	6
1203	127369670	melanocortin 4 receptor	ENSDLAG00005000468	NA	137.866	0.00029812	0.00578883	6
1204	127369753	uncharacterized LOC127369753	ENSDLAG00005002430	NA	137.752	0.000301257	0.00584489	6
1205	127369542	myomesin 1b	ENSDLAG00005020579	myom1b	137.717	0.000302212	0.00585855	6
1206	127370267	SH3-domain binding protein 2	ENSDLAG00005031541	sh3bp2	137.702	0.000302639	0.00586197	6
1207	127357435	guanine nucleotide binding protein (G protein), beta polypeptide 3b	ENSDLAG00005022583	gnb3b	137.591	0.000305742	0.00591717	6
1208	127367209	dehydrogenase/reductase SDR family member 12-like	ENSDLAG00005000648	si:ch211-165b10.3	137.552	0.000306815	0.00593302	6
1209	127366818	ntl-dependent gene 5	NA	NA	137.512	0.000307939	0.00594985	6
1210	127353134	Tnf receptor-associated factor 5	ENSDLAG00005022058	NA	137.19	0.000317165	0.00612305	6
1211	127358950	apoptotic peptidase activating factor 1	ENSDLAG00005025867	apaf1	137.124	0.000319058	0.0061545	6
1212	127358987	enolase 3, (beta, muscle)	ENSDLAG00005006004	NA	137.104	0.000319656	0.00616095	6
1213	127366458	NACHT, LRR and PYD domains-containing protein 3-like	NA	NA	137.046	0.000321343	0.00618837	6
1214	127370759	prostaglandin E synthase	ENSDLAG00005033508	ptges	136.877	0.000326348	0.00627958	6
1215	127379397	copper chaperone for superoxide dismutase-like	NA	NA	136.802	0.000328589	0.0063175	6
1216	127368173	DnaJ (Hsp40) homolog, subfamily C, member 5 gamma a	ENSDLAG00005032661	dnajc5ga	136.74	0.000330474	0.00634852	6
1217	127377833	natriuretic peptide A-like	ENSDLAG00005016979	nppal	136.704	0.000331563	0.0063642	6
1218	127366284	guanylate kinase 1a	ENSDLAG00005026026	guk1a	136.632	0.000333745	0.00640084	7
1219	127365121	lymphocyte cytosolic protein 1 (L-plastin)	ENSDLAG00005033611	NA	136.546	0.000336374	0.00644597	7
1220	127365301	solute carrier family 5 member 9	ENSDLAG00005021464	NA	136.347	0.000342533	0.0065579	7
1221	127367153	uncharacterized LOC127367153	NA	NA	136.34	0.000342776	0.0065579	7
1222	127372340	phosphofructokinase, muscle b	ENSDLAG00005000678	pfkmb	136.199	0.000347211	0.00663731	7
1223	127369807	uncharacterized LOC127369807	NA	NA	135.988	0.000353937	0.00676038	7
1224	127360194	uncharacterized LOC127360194	NA	NA	135.854	0.000358312	0.00683682	7
1225	127352404	protein phosphatase 1, regulatory subunit 15B	ENSDLAG00005010177	ppp1r15b	135.847	0.000358524	0.00683682	7
1226	127372621	protein LSM14 homolog B-like	ENSDLAG00005013965	NA	135.65	0.000365045	0.00695549	7
1227	127376003	serine incorporator 5	ENSDLAG00005023386	serinc5	135.611	0.000366317	0.00697405	7
1228	127369159	macrophage mannose receptor 1-like	ENSDLAG00005023708	mrc1b	135.569	0.000367737	0.00699537	7
1229	127350556	C2 calcium-dependent domain-containing protein 4C	ENSDLAG00005026602	NA	135.533	0.000368931	0.00701239	7
1230	127367844	echinoderm microtubule-associated protein-like 1	ENSDLAG00005000168	NA	135.401	0.000373397	0.00709152	7
1231	127362941	KIAA0319 ortholog	ENSDLAG00005029612	NA	135.351	0.000375127	0.00711859	7
1232	127376808	adenosine deaminase	ENSDLAG00005011542	ada	135.329	0.000375855	0.00712661	7
1233	127367812	serine and arginine rich splicing factor 5b	ENSDLAG00005030560	srsf5b	135.29	0.000377198	0.00714627	7
1234	127361037	amine oxidase copper containing 2	ENSDLAG00005003397	NA	135.251	0.000378535	0.00716581	7
1235	127371429	Rho GTPase activating protein 46a	ENSDLAG00005007687	zgc:92107	135.15	0.000382037	0.00722625	7
1236	127353420	myosin heavy chain, fast skeletal muscle-like	NA	NA	135.066	0.000384984	0.00727611	8
1237	127368403	cerebellin-2-like	ENSDLAG00005006753	NA	135.025	0.000386429	0.00729146	8
1238	127352923	retinaldehyde binding protein 1b	ENSDLAG00005012289	rlbp1b	135.024	0.000386471	0.00729146	8
1239	127357485	major histocompatibility complex class I-related gene protein-like	NA	NA	135.016	0.000386732	0.00729146	8
1240	127371799	uncharacterized LOC127371799	NA	NA	134.879	0.000391573	0.00737677	8
1241	127372020	core 1 synthase, glycoprotein-N-acetylgalactosamine 3-beta-galactosyltransferase 1a	NA	NA	134.843	0.000392892	0.00739567	8
1242	127354408	dual adaptor of phosphotyrosine and 3-phosphoinositides	ENSDLAG00005026970	dapp1	134.754	0.000396082	0.00744971	8
1243	127354445	keratin 15	ENSDLAG00005024650	krt15	134.732	0.000396875	0.00745863	8
1244	127362481	coagulation factor XIII B chain-like	NA	NA	134.668	0.000399192	0.00749615	8
1245	127351937	synaptosomal-associated protein 25-A-like	ENSDLAG00005028654	NA	134.539	0.000403895	0.00757838	8
1246	127358085	uncharacterized LOC127358085	ENSDLAG00005032518	NA	134.433	0.000407811	0.00764573	8
1247	127371828	aldehyde dehydrogenase 1 family, member L1	ENSDLAG00005017771	NA	134.416	0.000408447	0.00765151	8
1248	127355303	myeloid-associated differentiation marker-like	NA	NA	134.368	0.000410215	0.00767285	8
1249	127376901	structural maintenance of chromosomes 5	ENSDLAG00005014120	NA	134.367	0.000410242	0.00767285	8
1250	127356937	ataxin 2-like	NA	NA	134.276	0.000413672	0.00773081	8
1251	127378845	retinol dehydrogenase 7-like	ENSDLAG00005018319	NA	134.213	0.000416057	0.00776917	8
1252	127363723	creb3 regulatory factor	ENSDLAG00005031176	crebrf	134.194	0.000416749	0.00777587	8
1253	127362860	c18h3orf33 homolog (H. sapiens)	NA	NA	133.992	0.000424484	0.00791388	8
1254	127379523	potassium inwardly rectifying channel subfamily J member 10a	ENSDLAG00005018771	kcnj10a	133.98	0.000424959	0.00791642	8
1255	127355071	tumor necrosis factor ligand superfamily member 14-like	ENSDLAG00005022836	NA	133.943	0.000426391	0.00793678	8
1256	127353334	endonuclease, polyU-specific C	ENSDLAG00005023799	endouc	133.858	0.000429691	0.00799185	8
1257	127357572	HEPACAM family member 2	ENSDLAG00005018462	hepacam2	133.83	0.000430764	0.00800544	8
1258	127354858	regulatory factor X, 1b (influences HLA class II expression)	ENSDLAG00005012795	rfx1b	133.697	0.000436007	0.00809643	9
1259	127376749	transfer RNA glutamine (anticodon CUG)	NA	NA	133.567	0.000441204	0.00818643	9
1260	127378641	potassium channel, subfamily K, member 1b	ENSDLAG00005027180	kcnk1b	133.476	0.000444862	0.00824777	9
1261	127364046	phosphodiesterase 1C, calmodulin-dependent b	ENSDLAG00005020495	NA	133.459	0.000445534	0.00825368	9
1262	127371110	Rieske (Fe-S) domain containing	ENSDLAG00005024871	rfesd	133.389	0.00044836	0.00829503	9
1263	127369479	partitioning defective 3 homolog	ENSDLAG00005004207	NA	133.386	0.000448476	0.00829503	9
1264	127353332	pyruvate kinase M1/2b	ENSDLAG00005012208	pkmb	133.141	0.000458588	0.00847536	9
1265	127359553	ornithine decarboxylase 1	ENSDLAG00005020133	NA	133.058	0.000462038	0.00853238	9
1266	127350686	regulator of G-protein signaling 21	ENSDLAG00005016412	NA	133.036	0.000462968	0.0085428	9
1267	127361358	photoreceptor cilium actin regulator 1	ENSDLAG00005020493	NA	133.014	0.000463884	0.00855295	9
1268	127375579	kinesin-like protein KIF27	NA	NA	132.834	0.000471502	0.00868656	9
1269	127369176	coagulation factor IIIa	ENSDLAG00005016611	f3a	132.785	0.000473599	0.00871832	9
1270	127368402	cerebellin-2-like	NA	NA	132.71	0.000476832	0.00877093	9
1271	127354503	prominin 1 b	ENSDLAG00005022581	prom1b	132.655	0.000479218	0.00880789	9
1272	127371075	ankyrin repeat and sterile alpha motif domain containing 1Ab	ENSDLAG00005006317	anks1ab	132.396	0.000490604	0.00901008	10
1273	127360724	fibrinogen alpha chain	ENSDLAG00005003050	NA	132.3	0.000494893	0.00908172	10
1274	127358915	uncharacterized LOC127358915	NA	NA	132.128	0.000502646	0.00921675	10
1275	127359263	cytidine monophospho-N-acetylneuraminic acid hydroxylase	ENSDLAG00005002334	cmah	132.062	0.000505663	0.00926481	10
1276	127358864	fish-egg lectin-like	NA	NA	131.993	0.000508842	0.00931576	10
1277	127360282	caspase recruitment domain family, member 9	ENSDLAG00005031030	NA	131.965	0.000510103	0.00933153	10
1278	127363168	somatostatin 1, tandem duplicate 1	ENSDLAG00005035030	sst1.1	131.949	0.00051085	0.00933344	10
1279	127377343	gonadotropin-releasing hormone 3	NA	NA	131.946	0.000511006	0.00933344	10
1280	127356915	uncharacterized LOC127356915	NA	NA	131.863	0.000514819	0.00939574	10
1281	127365215	proteoglycan 4	NA	NA	131.837	0.000516072	0.00941126	10
1282	127371502	low-density lipoprotein receptor-related protein 1-like	ENSDLAG00005010802	NA	131.698	0.000522585	0.00952262	10
1283	127368722	prepronociceptin b	NA	NA	131.609	0.000526785	0.00959166	10
1284	127365549	homeobox D4a	ENSDLAG00005031082	hoxd4a	131.579	0.000528248	0.00961082	10
1285	127362485	dehydrogenase/reductase SDR family member 11-like	ENSDLAG00005023986	dhrs11b	131.567	0.000528787	0.00961316	10
1286	127371024	TNF receptor-associated factor 2-like	ENSDLAG00005000989	NA	131.427	0.000535526	0.0097281	10
1287	127365754	salt-inducible kinase 1	ENSDLAG00005007848	sik1	131.313	0.000541092	0.00982158	11
1288	127361958	BRCA2 DNA repair associated	NA	NA	131.298	0.000541834	0.00982741	11
1289	127360816	uncharacterized LOC127360816	NA	NA	131.277	0.000542848	0.00983817	11
1290	127350508	Fas ligand (TNF superfamily, member 6)	NA	NA	131.218	0.00054573	0.00988274	11
1291	127367064	killer cell lectin-like receptor subfamily B member 1A	ENSDLAG00005016416	NA	131.143	0.00054945	0.0099424	11
1292	127364312	lathosterol oxidase-like	ENSDLAG00005007407	NA	131.044	0.000554399	0.0100242	11
1293	127362251	myelin protein zero-like protein 2	NA	NA	130.969	0.000558161	0.0100844	11
1294	127370812	heat shock protein 5	ENSDLAG00005001005	NA	130.947	0.00055925	0.0100963	11
1295	127350192	atrial natriuretic peptide receptor 2-like	ENSDLAG00005026012	NA	130.935	0.000559895	0.0101001	11
1296	127369997	C-C chemokine receptor type 3-like	ENSDLAG00005027987	NA	130.909	0.000561209	0.010116	11
1297	127369744	potassium voltage-gated channel subfamily B member 2-like	ENSDLAG00005000012	NA	130.884	0.000562464	0.0101308	11
1298	127356202	E3 ubiquitin-protein ligase TRIM21-like	NA	NA	130.834	0.000564993	0.0101686	11
1299	127368107	ezrin b	NA	NA	130.77	0.000568292	0.0102201	11
1300	127356139	protein jagged-2-like	ENSDLAG00005009198	NA	130.753	0.000569117	0.010227	11
1301	127354335	phosphoinositide 3-kinase regulatory subunit 6	ENSDLAG00005001800	NA	130.739	0.000569838	0.0102321	11
1302	127358786	uncharacterized LOC127358786	ENSDLAG00005009126	zgc:162331	130.659	0.000573996	0.0102989	11
1303	127374219	tryptophan 2,3-dioxygenase a	ENSDLAG00005022830	tdo2a	130.466	0.000584045	0.0104712	11
1304	127366569	maternal B9.15 protein	NA	NA	130.397	0.000587712	0.0105288	11
1305	127379547	low density lipoprotein receptor-related protein 10	ENSDLAG00005006730	lrp10	130.365	0.000589434	0.0105478	12
1306	127351439	SIX homeobox 3a	ENSDLAG00005030724	six3a	130.36	0.000589671	0.0105478	12
1307	127371312	filamin-B	ENSDLAG00005002068	NA	130.324	0.000591567	0.0105721	12
1308	127353228	carnitine palmitoyltransferase 1Ab (liver)	ENSDLAG00005006785	cpt1ab	130.318	0.000591938	0.0105721	12
1309	127364339	activating transcription factor 5a	ENSDLAG00005000388	atf5a	130.207	0.000597848	0.0106695	12
1310	127363851	ATP-sensitive inward rectifier potassium channel 1-like	ENSDLAG00005020682	NA	130.16	0.000600376	0.0107065	12
1311	127366616	hepcidin	ENSDLAG00005028074	NA	130.097	0.000603813	0.0107596	12
1312	127370433	uncharacterized LOC127370433	NA	NA	130.071	0.000605231	0.0107766	12
1313	127359860	butyrophilin-like protein 2	ENSDLAG00005003352	NA	130.025	0.000607747	0.0108132	12
1314	127355428	chromosome unknown C17orf67 homolog	ENSDLAG00005013316	si:dkey-31g6.6	129.957	0.000611458	0.0108709	12
1315	127364244	protein LBH-like	NA	NA	129.856	0.000617063	0.0109623	12
1316	127357150	cytohesin-4-like	ENSDLAG00005018087	cyth4a	129.84	0.00061798	0.0109702	12
1317	127376429	apelin receptor a	ENSDLAG00005001507	aplnra	129.774	0.000621623	0.0110265	12
1318	127358701	urocortin 3, like	ENSDLAG00005035090	ucn3l	129.688	0.000626492	0.0111044	12
1319	127370569	growth factor independent 1B transcription repressor	ENSDLAG00005010758	gfi1b	129.529	0.000635506	0.0112557	12
1320	127361004	NK2 homeobox 2a	ENSDLAG00005001143	nkx2.2a	129.518	0.000636128	0.0112582	12
1321	127369472	cystatin-B-like	NA	NA	129.506	0.000636839	0.0112622	12
1322	127375641	inositol polyphosphate-5-phosphatase L	ENSDLAG00005028056	NA	129.437	0.000640795	0.0113236	13
1323	127368095	basic leucine zipper transcription factor, ATF-like	NA	NA	129.41	0.000642318	0.011342	13
1324	127365697	purine nucleoside phosphorylase-like	ENSDLAG00005005597	NA	129.355	0.000645538	0.0113851	13
1325	127350170	interleukin 12 receptor subunit beta 1	ENSDLAG00005032284	NA	129.352	0.000645733	0.0113851	13
1326	127358377	guanosine monophosphate reductase	ENSDLAG00005020135	gmpr	129.333	0.000646809	0.0113954	13
1327	127355558	proto-oncogene vav-like	ENSDLAG00005018480	NA	129.315	0.000647832	0.0114049	13
1328	127369226	retinol dehydrogenase 10a	ENSDLAG00005032238	rdh10a	129.29	0.000649335	0.0114227	13
1329	127373345	chemokine (C-X-C motif) ligand 12a (stromal cell-derived factor 1)	ENSDLAG00005028748	cxcl12a	129.249	0.000651717	0.011456	13
1330	127356513	sterile alpha motif domain containing 1a	ENSDLAG00005005183	NA	129.204	0.000654357	0.0114938	13
1331	127366041	aquaporin-1-like	ENSDLAG00005005353	aqp1a.1	129.186	0.000655415	0.0115037	13
1332	127360967	protein Niban 1-like	ENSDLAG00005000351	NA	129.102	0.000660389	0.0115823	13
1333	127376727	uncharacterized LOC127376727	NA	NA	129.032	0.000664575	0.011647	13
1334	127374024	platelet-derived growth factor receptor-like	ENSDLAG00005020897	pdgfrl	129.001	0.000666394	0.0116701	13
1335	127376307	annexin A1a	ENSDLAG00005004627	anxa1a	128.932	0.000670537	0.0117339	13
1336	127352946	neurotensin	NA	NA	128.907	0.000672072	0.011752	13
1337	127372103	CBFA2/RUNX1 partner transcriptional co-repressor 2	ENSDLAG00005012412	cbfa2t2	128.888	0.000673197	0.0117628	13
1338	127366706	rhomboid, veinlet-like 2 (Drosophila)	ENSDLAG00005007466	NA	128.705	0.000684355	0.0119489	13
1339	127354404	GTPase IMAP family member 7-like	ENSDLAG00005033912	NA	128.671	0.000686491	0.0119772	13
1340	127360780	zinc finger protein 37-like	NA	NA	128.613	0.000690024	0.0120299	13
1341	127351186	RNA polymerase II subunit M	ENSDLAG00005013225	polr2m	128.598	0.000691001	0.0120379	13
1342	127356958	sterile alpha motif domain-containing protein 9-like	ENSDLAG00005032055	NA	128.581	0.00069204	0.0120471	14
1343	127365441	cell surface glycoprotein CD200 receptor 1	NA	NA	128.566	0.000692953	0.012054	14
1344	127361788	Rab interacting lysosomal protein	ENSDLAG00005030069	rilp	128.527	0.000695423	0.012088	14
1345	127367423	activating signal cointegrator 1 complex subunit 3	ENSDLAG00005017610	NA	128.474	0.000698717	0.0121362	14
1346	127358267	secretagogin-like	ENSDLAG00005022707	NA	128.429	0.00070155	0.0121763	14
1347	127351428	cyclic nucleotide gated channel subunit beta 1a	NA	NA	128.407	0.000702914	0.012191	14
1348	127351768	formin homology 2 domain containing 1	ENSDLAG00005030855	fhod1	128.327	0.000707997	0.01227	14
1349	127363498	potassium channel subfamily K member 4	ENSDLAG00005022637	NA	128.305	0.000709412	0.0122854	14
1350	127365661	collagen type XVIII alpha 1 chain a	ENSDLAG00005006140	NA	128.267	0.000711807	0.0123178	14
1351	127356188	hemicentin-2-like	NA	NA	128.248	0.000713051	0.0123302	14
1352	127349933	putative claudin-24	ENSDLAG00005033248	zgc:153311	128.15	0.000719357	0.01243	14
1353	127350090	paralemmin 1a	NA	NA	128.102	0.000722399	0.0124734	14
1354	127366994	cAMP-responsive element modulator-like	ENSDLAG00005032895	NA	127.92	0.000734327	0.01267	14
1355	127352068	protein S	ENSDLAG00005007171	pros1	127.865	0.000737975	0.0127235	14
1356	127377091	Pim-2 proto-oncogene, serine/threonine kinase	ENSDLAG00005029998	pim2	127.731	0.000746881	0.0128676	15
1357	127359936	collagen, type X, alpha 1a	ENSDLAG00005004562	col10a1a	127.715	0.000747962	0.0128767	15
1358	127368276	uncharacterized LOC127368276	NA	NA	127.531	0.000760335	0.0130723	15
1359	127378680	collagen, type V, alpha 2b	ENSDLAG00005026180	NA	127.53	0.000760438	0.0130723	15
1360	127363398	cytokine receptor common subunit gamma-like	ENSDLAG00005003475	NA	127.427	0.000767456	0.0131744	15
1361	127370537	NOTCH regulated ankyrin repeat protein a	ENSDLAG00005000518	nrarpa	127.427	0.000767507	0.0131744	15
1362	127353509	potassium voltage-gated channel, shaker-related subfamily, member 1a	ENSDLAG00005027000	kcna1a	127.412	0.000768492	0.0131816	15
1363	127378661	collagen alpha-1(XVIII) chain-like	ENSDLAG00005005020	NA	127.386	0.000770293	0.0132029	15
1364	127368569	uncharacterized LOC127368569	NA	NA	127.3	0.000776292	0.0132959	15
1365	127354263	methylsterol monooxygenase 1	ENSDLAG00005023171	msmo1	127.242	0.000780295	0.0133547	15
1366	127352815	cyclic nucleotide-gated cation channel beta-1-like	ENSDLAG00005011778	cngb1b	127.18	0.000784674	0.0134062	15
1367	127377735	von Willebrand factor A domain containing 5B1	ENSDLAG00005018179	NA	127.172	0.000785229	0.0134062	15
1368	127361876	protein phosphatase, Mg2+/Mn2+ dependent, 1Na (putative)	ENSDLAG00005027240	ppm1na	127.168	0.000785494	0.0134062	15
1369	127366666	C-type lectin domain family 3, member Ba	NA	NA	127.166	0.0007856	0.0134062	15
1370	127355917	heme oxygenase 1a	ENSDLAG00005025440	hmox1a	127.125	0.000788502	0.0134459	15
1371	127365006	chemerin chemokine-like receptor 2	NA	NA	127.077	0.000791905	0.0134941	15
1372	127361536	spectrin, beta, erythrocytic	ENSDLAG00005000786	NA	127.016	0.00079623	0.0135579	16
1373	127360208	tripartite motif-containing protein 16-like	ENSDLAG00005027431	NA	126.969	0.000799635	0.013606	16
1374	127358361	uncharacterized LOC127358361	NA	NA	126.96	0.000800235	0.0136063	16
1375	127377055	aminolevulinate, delta-, synthase 2	ENSDLAG00005005664	NA	126.843	0.000808686	0.01374	16
1376	127355086	uncharacterized LOC127355086	NA	NA	126.811	0.000810954	0.0137686	16
1377	127370417	ubiquitin-conjugating enzyme E2L 3a	ENSDLAG00005003567	NA	126.668	0.000821422	0.0139362	16
1378	127373194	dorsal root ganglia homeobox	ENSDLAG00005001581	drgx	126.645	0.000823097	0.0139544	16
1379	127368510	akirin 2	ENSDLAG00005032268	akirin2	126.636	0.000823789	0.0139561	16
1380	127369789	phosphoenolpyruvate carboxykinase [GTP], mitochondrial-like	NA	NA	126.558	0.00082952	0.014043	16
1381	127362652	uncharacterized LOC127362652	ENSDLAG00005032365	zgc:154093	126.506	0.00083336	0.0140978	16
1382	127362985	uncharacterized LOC127362985	NA	NA	126.47	0.000836075	0.0141335	16
1383	127374809	uncharacterized LOC127374809	ENSDLAG00005009117	zgc:174917	126.458	0.000836979	0.0141385	16
1384	127374197	Rho GTPase activating protein 22	ENSDLAG00005001721	NA	126.381	0.000842724	0.0142203	16
1385	127375508	eukaryotic translation initiation factor 4E binding protein 1	NA	NA	126.377	0.000843033	0.0142203	16
1386	127376193	uncharacterized si:ch211-113d22.2	ENSDLAG00005018697	NA	126.326	0.000846917	0.0142695	17
1387	127359234	tyrosine hydroxylase 2	ENSDLAG00005023520	th2	126.322	0.000847175	0.0142695	17
1388	127374403	aldolase b, fructose-bisphosphate	ENSDLAG00005007779	NA	126.162	0.000859439	0.0144604	17
1389	127376411	uncharacterized LOC127376411	NA	NA	126.158	0.000859744	0.0144604	17
1390	127373705	splA/ryanodine receptor domain and SOCS box containing 3b	ENSDLAG00005033812	spsb3b	126.148	0.000860503	0.0144616	17
1391	127372971	NOC3-like DNA replication regulator	NA	NA	126.141	0.000861053	0.0144616	17
1392	127375101	uncharacterized LOC127375101	NA	NA	126.127	0.000862084	0.0144685	17
1393	127356366	colony stimulating factor 2 receptor subunit beta	ENSDLAG00005004644	NA	126.101	0.000864061	0.0144913	17
1394	127351729	proteasome 20S subunit beta 1	ENSDLAG00005007545	NA	126.027	0.000869832	0.0145526	17
1395	127353582	E3 ubiquitin-protein ligase TRIM21-like	NA	NA	126.026	0.000869924	0.0145526	17
1396	127378128	synaptophysin-like	ENSDLAG00005010429	sypa	126.024	0.00087006	0.0145526	17
1397	127354669	Kruppel-like factor 1 (erythroid)	ENSDLAG00005016005	klf1	126.022	0.000870203	0.0145526	17
1398	127350015	leptin receptor	ENSDLAG00005025384	lepr	125.99	0.00087272	0.0145842	17
1399	127356210	uncharacterized LOC127356210	NA	NA	125.98	0.000873459	0.0145861	17
1400	127370830	orthopedia homeobox a	ENSDLAG00005022587	otpa	125.916	0.000878448	0.014659	17
1401	127354579	phospholipid phosphatase 3-like	ENSDLAG00005030542	NA	125.789	0.000888472	0.0148106	17
1402	127367522	neurobeachin-like 2	ENSDLAG00005011530	nbeal2	125.785	0.000888798	0.0148106	17
1403	127367147	zinc finger protein 516-like	NA	NA	125.61	0.000902767	0.0150267	18
1404	127358770	uncharacterized LOC127358770	NA	NA	125.603	0.000903332	0.0150267	18
1405	127377661	pancreatic progenitor cell differentiation and proliferation factor a	NA	NA	125.599	0.000903699	0.0150267	18
1406	127354698	alkaline ceramidase 2	ENSDLAG00005031100	NA	125.569	0.000906087	0.0150557	18
1407	127354934	uncharacterized LOC127354934	NA	NA	125.558	0.000907026	0.0150606	18
1408	127369383	uncharacterized LOC127369383	NA	NA	125.523	0.000909844	0.0150967	18
1409	127376311	calcium-binding mitochondrial carrier protein SCaMC-2-A-like	ENSDLAG00005010492	NA	125.497	0.000911899	0.0151201	18
1410	127357664	death-domain associated protein	ENSDLAG00005003443	daxx	125.406	0.000919397	0.0152336	18
1411	127352951	sideroflexin 5a	ENSDLAG00005022377	sfxn5a	125.329	0.00092566	0.0153265	18
1412	127379360	transmembrane protein 272-like	ENSDLAG00005014985	si:dkey-19b23.12	125.29	0.000928901	0.0153693	18
1413	127373718	paired box 2b	ENSDLAG00005022916	NA	125.248	0.000932407	0.0154164	18
1414	127372159	parathyroid hormone 4	NA	NA	125.202	0.000936214	0.0154684	18
1415	127364031	methyltransferase like 27	ENSDLAG00005025052	mettl27	125.067	0.000947543	0.0156445	19
1416	127360279	uncharacterized LOC127360279	NA	NA	125.048	0.0009492	0.0156608	19
1417	127350264	ICOS ligand-like	NA	NA	125.039	0.000949945	0.015662	19
1418	127351358	uncharacterized LOC127351358	NA	NA	125.004	0.000952914	0.0156954	19
1419	127364354	SLAM family member 8-like	NA	NA	124.999	0.000953312	0.0156954	19
1420	127349923	cAMP-specific 3',5'-cyclic phosphodiesterase 4D-like	ENSDLAG00005020806	NA	124.987	0.000954329	0.0157011	19
1421	127376132	arrestin domain-containing protein 2-like	NA	NA	124.951	0.000957415	0.0157408	19
1422	127355495	SERTA domain-containing protein 2-like	NA	NA	124.799	0.000970401	0.0159431	19
1423	127378315	Fas apoptotic inhibitory molecule b	ENSDLAG00005021705	faimb	124.774	0.00097261	0.0159681	19
1424	127360861	major histocompatibility complex class I-related gene protein-like	NA	NA	124.74	0.000975528	0.0160048	19
1425	127379595	butyrophilin subfamily 1 member A1-like	NA	NA	124.653	0.000983104	0.0161178	19
1426	127373361	SNU13 homolog, small nuclear ribonucleoprotein b (U4/U6.U5)	ENSDLAG00005014396	NA	124.628	0.000985359	0.0161411	19
1427	127376932	uncharacterized LOC127376932	NA	NA	124.621	0.000985905	0.0161411	19
1428	127351898	GTP cyclohydrolase 1	ENSDLAG00005031132	gch1	124.556	0.000991689	0.0162244	19
1429	127376434	GTPase IMAP family member 8-like	ENSDLAG00005020194	NA	124.518	0.000994979	0.0162669	19
1430	127367208	uncharacterized LOC127367208	NA	NA	124.493	0.000997215	0.016292	19
1431	127350419	selectin P	ENSDLAG00005002264	selp	124.462	0.00099998	0.0163258	20
1432	127352494	mannose-binding protein C-like	NA	NA	124.437	0.00100216	0.01635	20
1433	127373069	caveolae-associated protein 1-like	ENSDLAG00005004886	NA	124.426	0.00100317	0.0163546	20
1434	127367444	sodium- and chloride-dependent transporter XTRP3A-like	ENSDLAG00005021701	NA	124.412	0.00100444	0.0163546	20
1435	127370645	uncharacterized LOC127370645	NA	NA	124.411	0.00100454	0.0163546	20
1436	127351324	uncharacterized LOC127351324	NA	NA	124.4	0.00100554	0.0163594	20
1437	127355289	uncharacterized LOC127355289	NA	NA	124.366	0.00100856	0.0163971	20
1438	127369307	corticotropin releasing hormone b	ENSDLAG00005032266	NA	124.352	0.00100978	0.0164017	20
1439	127352279	cytochrome b-245 light chain	ENSDLAG00005026379	NA	124.347	0.00101024	0.0164017	20
1440	127359744	E3 ubiquitin-protein ligase RNF182	ENSDLAG00005028501	NA	124.267	0.00101748	0.0165078	20
1441	127370430	phosphodiesterase 6B, cGMP-specific, rod, beta	ENSDLAG00005020933	NA	124.206	0.00102304	0.0165864	20
1442	127366615	hepcidin	NA	NA	124.125	0.00103037	0.0166896	20
1443	127353043	protein phosphatase 2, regulatory subunit B'', gamma	ENSDLAG00005023193	ppp2r3c	124.12	0.00103083	0.0166896	20
1444	127356248	tyrosine kinase 2	ENSDLAG00005020950	tyk2	124.014	0.00104057	0.0168356	20
1445	127355418	caspase-6-like	ENSDLAG00005009860	NA	123.931	0.00104832	0.0169492	20
1446	127374657	histone H2A-like	ENSDLAG00005035054	NA	123.915	0.0010498	0.0169615	21
1447	127366119	teleost multiple tissue opsin 2b	ENSDLAG00005016004	tmtops2b	123.89	0.00105209	0.0169867	21
1448	127365949	glypican 5c	ENSDLAG00005001840	NA	123.85	0.00105583	0.0170336	21
1449	127375884	tenascin Cb	ENSDLAG00005023590	NA	123.844	0.00105645	0.0170336	21
1450	127370122	trichohyalin-like	ENSDLAG00005006853	NA	123.833	0.00105742	0.0170374	21
1451	127378566	uncharacterized LOC127378566	NA	NA	123.793	0.00106127	0.0170877	21
1452	127353421	myosin heavy chain, fast skeletal muscle-like	NA	NA	123.763	0.00106405	0.0171207	21
1453	127378234	collagen, type XV, alpha 1b	ENSDLAG00005031055	NA	123.695	0.00107054	0.0172133	21
1454	127370465	O-acyltransferase like	NA	NA	123.659	0.00107394	0.0172561	21
1455	127351441	dickkopf WNT signaling pathway inhibitor 3a	ENSDLAG00005022225	dkk3a	123.511	0.00108808	0.0174712	21
1456	127365540	fibronectin 1a	ENSDLAG00005014378	NA	123.47	0.00109213	0.0175243	21
1457	127352139	uncharacterized LOC127352139	NA	NA	123.43	0.00109599	0.0175742	21
1458	127358160	uncharacterized LOC127358160	NA	NA	123.421	0.00109684	0.0175758	21
1459	127362077	transmembrane protein 160	ENSDLAG00005035128	tmem160	123.394	0.00109951	0.0176065	21
1460	127377784	myelin transcription factor 1b	ENSDLAG00005006546	myt1b	123.359	0.00110288	0.0176483	22
1461	127372037	mesencephalic astrocyte-derived neurotrophic factor	ENSDLAG00005013998	manf	123.293	0.00110932	0.0177392	22
1462	127351142	acidic (leucine-rich) nuclear phosphoprotein 32 family, member A	ENSDLAG00005031356	anp32a	123.269	0.0011117	0.0177652	22
1463	127373998	probable carboxypeptidase X1	ENSDLAG00005007866	NA	123.247	0.00111392	0.0177886	22
1464	127373385	H6 family homeobox 3b	NA	NA	123.208	0.00111777	0.0178378	22
1465	127364460	sodium- and chloride-dependent GABA transporter 2-like	ENSDLAG00005021274	NA	123.192	0.00111937	0.0178512	22
1466	127360803	uncharacterized LOC127360803	NA	NA	123.111	0.00112737	0.0179664	22
1467	127363643	vacuole membrane protein 1-like	ENSDLAG00005004185	NA	123.081	0.00113045	0.0180033	22
1468	127363666	collagen, type IV, alpha 6	ENSDLAG00005035013	col4a6	123.058	0.00113276	0.0180278	22
1469	127366480	uncharacterized LOC127366480	NA	NA	123.022	0.00113634	0.0180448	22
1470	127360648	uncharacterized LOC127360648	NA	NA	123.019	0.00113663	0.0180448	22
1471	127374607	StAR-related lipid transfer (START) domain containing 15	ENSDLAG00005032833	NA	123.01	0.00113759	0.0180448	22
1472	127352959	sorting nexin 22	ENSDLAG00005026427	NA	123.004	0.00113811	0.0180448	22
1473	127367859	deleted in malignant brain tumors 1 protein-like	ENSDLAG00005008028	NA	123.002	0.00113834	0.0180448	22
1474	127362531	zinc finger and BTB domain containing 16b	ENSDLAG00005022127	zbtb16b	123.001	0.00113846	0.0180448	22
1475	127355818	RAS related	NA	NA	122.991	0.00113951	0.0180491	22
1476	127358222	ring finger protein 115b	NA	NA	122.958	0.00114276	0.0180884	22
1477	127349534	uncharacterized LOC127349534	NA	NA	122.891	0.00114961	0.0181845	22
1478	127363400	cytokine receptor common subunit gamma-like	ENSDLAG00005026614	NA	122.776	0.00116142	0.0183589	23
1479	127362503	3-keto-steroid reductase/17-beta-hydroxysteroid dehydrogenase 7-like	ENSDLAG00005028109	NA	122.746	0.00116442	0.0183939	23
1480	127370391	uncharacterized LOC127370391	NA	NA	122.717	0.00116747	0.0184296	23
1481	127364289	procollagen-proline, 2-oxoglutarate 4-dioxygenase (proline 4-hydroxylase), alpha polypeptide 2	ENSDLAG00005019862	p4ha2	122.676	0.00117171	0.0184842	23
1482	127371184	sortilin-like	ENSDLAG00005020780	NA	122.661	0.00117331	0.0184969	23
1483	127362661	myosin IXb	ENSDLAG00005005742	myo9b	122.648	0.00117466	0.0185057	23
1484	127368164	ectonucleotide pyrophosphatase/phosphodiesterase 1	ENSDLAG00005005029	enpp1	122.625	0.00117699	0.0185207	23
1485	127376046	selenoprotein P	NA	NA	122.623	0.0011772	0.0185207	23
1486	127362088	solute carrier family 47 member 3	ENSDLAG00005023104	slc47a3	122.582	0.00118152	0.0185762	23
1487	127379178	thioredoxin-like	ENSDLAG00005008185	NA	122.528	0.00118713	0.0186519	23
1488	127351739	regulator of G-protein signaling 9-binding protein	ENSDLAG00005033373	NA	122.429	0.00119756	0.0188031	23
1489	127362775	acyl-CoA thioesterase 11a	ENSDLAG00005000060	NA	122.401	0.00120063	0.0188385	23
1490	127361464	glycoprotein hormones, alpha polypeptide	ENSDLAG00005000366	cga	122.375	0.00120329	0.0188677	24
1491	127374221	ankyrin repeat and SOCS box containing 5a	ENSDLAG00005027407	asb5a	122.286	0.0012128	0.0190041	24
1492	127367347	FXYD domain-containing ion transport regulator 6-like	NA	NA	122.246	0.00121714	0.0190593	24
1493	127361213	mitochondrial amidoxime reducing component 1	ENSDLAG00005018701	NA	122.231	0.00121874	0.0190715	24
1494	127365539	tensin 1b	ENSDLAG00005023305	tns1b	122.192	0.00122295	0.0191156	24
1495	127355325	ras and Rab interactor 2-like	ENSDLAG00005019840	NA	122.19	0.00122319	0.0191156	24
1496	127362723	trafficking regulator of GLUT4 (SLC2A4) 1a	NA	NA	122.158	0.00122663	0.0191549	24
1497	127355351	store-operated calcium entry-associated regulatory factor	NA	NA	122.152	0.00122734	0.0191549	24
1498	127364188	ranBP-type and C3HC4-type zinc finger-containing protein 1-like	ENSDLAG00005022085	sharpin	122.129	0.00122978	0.0191802	24
1499	127371631	cytokine inducible SH2-containing protein	ENSDLAG00005032412	NA	122.111	0.00123172	0.0191975	24
1500	127366526	B-cell receptor CD22-like	ENSDLAG00005026749	NA	122.065	0.0012368	0.019264	24
1501	127368069	G-protein coupled receptor family C group 6 member A-like	ENSDLAG00005009055	NA	122.051	0.00123836	0.0192754	24
1502	127377797	inhibitor of nuclear factor kappa B kinase regulatory subunit gamma	ENSDLAG00005006018	NA	121.982	0.00124595	0.0193767	24
1503	127355087	arf-GAP with dual PH domain-containing protein 2-like	ENSDLAG00005004108	NA	121.976	0.00124653	0.0193767	24
1504	127367033	dynein, axonemal, heavy polypeptide 9 like	ENSDLAG00005017303	NA	121.884	0.00125678	0.0195185	25
1505	127371008	lysozyme	NA	NA	121.879	0.00125732	0.0195185	25
1506	127370565	gelsolin a	ENSDLAG00005009834	gsna	121.752	0.00127145	0.0197248	25
1507	127364156	trafficking regulator of GLUT4 1-like	ENSDLAG00005032845	trarg1b	121.734	0.00127348	0.0197349	25
1508	127350104	DMRT-like family A2	ENSDLAG00005025934	dmrta2	121.725	0.00127452	0.0197349	25
1509	127355142	uncharacterized LOC127355142	NA	NA	121.724	0.00127463	0.0197349	25
1510	127364310	ubiquitin carboxyl-terminal hydrolase 2-like	ENSDLAG00005006899	usp2b	121.691	0.0012783	0.0197777	25
1511	127354895	secernin 2	ENSDLAG00005011733	NA	121.684	0.00127909	0.0197777	25
1512	127371384	transcription factor HES-5-like	NA	NA	121.622	0.00128619	0.0198744	25
1513	127362217	uncharacterized si:ch211-149e23.4	ENSDLAG00005028145	NA	121.573	0.00129178	0.0199476	25
1514	127373769	transmembrane protein 130	ENSDLAG00005020473	tmem130	121.385	0.00131333	0.0202627	26
1515	127367186	ankyrin repeat and IBR domain-containing protein 1-like	ENSDLAG00005020899	NA	121.38	0.00131392	0.0202627	26
1516	127379679	VGF nerve growth factor inducible	ENSDLAG00005034242	NA	121.348	0.0013177	0.0203075	26
1517	127366221	collagen, type V, alpha 2a	NA	NA	121.338	0.00131886	0.020312	26
1518	127376027	PDZ and LIM domain 2 (mystique)	ENSDLAG00005028058	pdlim2	121.247	0.00132948	0.0204621	26
1519	127358417	ring finger protein 19B	ENSDLAG00005015058	rnf19b	121.238	0.00133054	0.0204649	26
1520	127367075	nuclear receptor subfamily 1, group D, member 2a	ENSDLAG00005006356	nr1d2a	121.049	0.00135285	0.0207944	26
1521	22832845	tRNA-Ser	NA	NA	121.025	0.00135577	0.0208257	26
1522	127371577	leucine-rich repeats and immunoglobulin-like domains 1	ENSDLAG00005021860	lrig1	120.93	0.00136708	0.0209855	27
1523	127377012	TRAF3-interacting JNK-activating modulator	ENSDLAG00005021879	NA	120.916	0.00136879	0.020998	27
1524	127362543	matrix metallopeptidase 13b	ENSDLAG00005008348	NA	120.882	0.00137293	0.0210477	27
1525	127359779	uncharacterized LOC127359779	ENSDLAG00005031959	NA	120.813	0.00138129	0.021162	27
1526	127370892	protein unc-13 homolog B-like	ENSDLAG00005015571	NA	120.774	0.00138609	0.0212216	27
1527	127356555	phosphoethanolamine/phosphocholine phosphatase 1	NA	NA	120.75	0.00138895	0.0212515	27
1528	127361921	transgelin	ENSDLAG00005031321	tagln	120.686	0.00139681	0.0213578	27
1529	127373020	transmembrane protein 100-like	ENSDLAG00005034352	NA	120.662	0.0013998	0.0213896	27
1530	127356327	serotonin N-acetyltransferase-like	ENSDLAG00005021915	NA	120.611	0.00140611	0.0214719	27
1531	127374921	cardiotrophin-like cytokine factor 1	ENSDLAG00005015283	clcf1	120.526	0.00141662	0.0216183	28
1532	127366579	FXYD domain containing ion transport regulator 5	ENSDLAG00005028815	NA	120.477	0.00142279	0.0216936	28
1533	127370907	proline-serine-threonine phosphatase interacting protein 2	ENSDLAG00005010246	pstpip2	120.472	0.00142341	0.0216936	28
1534	127378017	uncharacterized LOC127378017	NA	NA	120.422	0.00142969	0.021775	28
1535	127366404	lysosomal-associated transmembrane protein 4B-like	ENSDLAG00005004888	NA	120.397	0.0014328	0.0218083	28
1536	127358985	uncharacterized LOC127358985	NA	NA	120.364	0.00143701	0.021858	28
1537	127354488	C1q and TNF related 6b	ENSDLAG00005002006	c1qtnf6b	120.342	0.00143981	0.0218864	28
1538	127366653	uncharacterized LOC127366653	NA	NA	120.326	0.00144182	0.0219028	28
1539	127377960	heat shock protein family A (Hsp70) member 1B	ENSDLAG00005003022	hspa1b	120.303	0.0014447	0.0219322	28
1540	127366478	phospholipase A and acyltransferase 1-like	ENSDLAG00005032668	NA	120.119	0.0014683	0.022276	29
1541	127350584	transmembrane protein 45a	ENSDLAG00005011189	tmem45a	120.057	0.00147637	0.0223839	29
1542	127361847	mitochondrial fission factor a	ENSDLAG00005029436	mff	120.049	0.00147736	0.0223844	29
1543	127374375	toll-like receptor 2	NA	NA	120.042	0.00147831	0.0223844	29
1544	127350642	fetuin B	NA	NA	119.983	0.00148601	0.0224863	29
1545	127350993	vacuolar protein sorting 13 homolog C	ENSDLAG00005020574	NA	119.84	0.00150481	0.0227561	29
1546	127356256	Rho GTPase activating protein 23a	ENSDLAG00005032137	arhgap23a	119.796	0.00151066	0.0228298	30
1547	127351908	uncharacterized LOC127351908	NA	NA	119.779	0.00151294	0.0228495	30
1548	127370906	chondroitin sulfate N-acetylgalactosaminyltransferase 1a	ENSDLAG00005029474	csgalnact1a	119.771	0.00151403	0.0228512	30
1549	127349735	vascular cell adhesion molecule 1b	NA	NA	119.719	0.00152092	0.0229256	30
1550	127366588	hematopoietic cell signal transducer	NA	NA	119.717	0.00152118	0.0229256	30
1551	127378672	growth/differentiation factor 8-like	NA	NA	119.711	0.0015219	0.0229256	30
1552	127361001	uncharacterized LOC127361001	NA	NA	119.66	0.00152883	0.0230151	30
1553	127351495	fibronectin 1b	ENSDLAG00005016426	NA	119.607	0.00153588	0.0231063	30
1554	127371382	transcription factor HES-5-like	ENSDLAG00005023440	NA	119.571	0.00154082	0.0231659	30
1555	127361309	EH-domain containing 4	ENSDLAG00005006412	ehd4	119.508	0.00154939	0.0232792	30
1556	127360415	ras homolog family member Gb	ENSDLAG00005028324	NA	119.501	0.00155035	0.0232792	30
1557	127363855	serine protease FAM111A-like	ENSDLAG00005000684	NA	119.46	0.00155584	0.023336	30
1558	127353142	steroid-5-alpha-reductase, alpha polypeptide 2a	ENSDLAG00005008887	NA	119.458	0.00155614	0.023336	30
1559	127353650	hsFATP2a_ACSVL_like domain-containing protein	ENSDLAG00005008643	NA	119.436	0.0015592	0.023367	30
1560	127355050	uncharacterized LOC127355050	NA	NA	119.382	0.00156654	0.0234573	31
1561	127363514	BAF nuclear assembly factor 1	ENSDLAG00005028088	NA	119.377	0.00156723	0.0234573	31
1562	127362536	beta-galactosidase-1-like protein 2	ENSDLAG00005008998	si:dkey-224e22.2	119.335	0.00157312	0.0235303	31
1563	127374178	family with sequence similarity 193 member B	ENSDLAG00005016133	NA	119.289	0.00157943	0.0236039	31
1564	127357428	cysteine-rich protein 1	NA	NA	119.284	0.00158006	0.0236039	31
1565	127352230	PPFIA binding protein 2a	ENSDLAG00005016453	ppfibp2a	119.25	0.00158483	0.0236601	31
1566	127367596	transmembrane protein 74	ENSDLAG00005027798	NA	119.203	0.00159135	0.0237424	31
1567	127353275	filamin-C-like	ENSDLAG00005020828	NA	119.172	0.0015957	0.023792	31
1568	127362727	protein interacting with cyclin A1	ENSDLAG00005023979	proca1	119.102	0.00160551	0.0239077	31
1569	127361980	growth arrest and DNA-damage-inducible, alpha, a	ENSDLAG00005028099	gadd45aa	119.099	0.00160592	0.0239077	31
1570	127378717	tyrosyl-DNA phosphodiesterase 2-like	ENSDLAG00005001538	NA	119.095	0.00160653	0.0239077	31
1571	127366832	C-type lectin domain containing 1	ENSDLAG00005029812	si:ch73-86n18.1	119.049	0.00161301	0.0239889	32
1572	127354089	TRIO and F-actin-binding protein-like	ENSDLAG00005010277	NA	118.935	0.0016293	0.0242157	32
1573	127373078	nuclear receptor binding factor 2b	ENSDLAG00005033037	nrbf2b	118.895	0.00163505	0.0242768	32
1574	127351624	phosphodiesterase 8A	ENSDLAG00005023214	pde8a	118.891	0.00163548	0.0242768	32
1575	127361470	uncharacterized LOC127361470	NA	NA	118.846	0.00164206	0.024359	32
1576	127351517	vascular endothelial growth factor D	ENSDLAG00005021806	vegfd	118.809	0.0016474	0.0244227	32
1577	127366403	14-3-3 protein beta/alpha-B-like	ENSDLAG00005007795	NA	118.773	0.00165255	0.0244835	32
1578	127379492	carboxypeptidase Z-like	ENSDLAG00005007776	NA	118.765	0.00165374	0.0244856	32
1579	127362688	uncharacterized LOC127362688	ENSDLAG00005016080	NA	118.687	0.00166508	0.0246379	33
1580	127361441	cyclin-dependent kinase inhibitor 3	ENSDLAG00005025360	cdkn3	118.68	0.00166614	0.0246381	33
1581	127369486	Kruppel-like factor 6a	ENSDLAG00005007348	klf6a	118.596	0.00167835	0.024794	33
1582	127373420	guanine nucleotide-binding protein subunit alpha-13	ENSDLAG00005029250	NA	118.593	0.00167881	0.024794	33
1583	127363164	calcineurin-like EF-hand protein 2	ENSDLAG00005012694	chp2	118.538	0.00168697	0.0248915	33
1584	127357786	S100 calcium binding protein A10a	ENSDLAG00005027842	s100a10a	118.534	0.00168754	0.0248915	33
1585	127356886	uncharacterized LOC127356886	NA	NA	118.513	0.00169067	0.0249074	33
1586	127371728	NADH dehydrogenase [ubiquinone] 1 alpha subcomplex subunit 4-like 2	NA	NA	118.512	0.00169075	0.0249074	33
1587	127368629	protein yippee-like 5	ENSDLAG00005029147	NA	118.494	0.00169343	0.0249179	33
1588	127359657	sodium channel, voltage-gated, type IV, alpha, b	ENSDLAG00005004952	NA	118.493	0.0016936	0.0249179	33
1589	127355458	mitochondria localized glutamic acid rich protein b	NA	NA	118.448	0.00170027	0.0250004	33
1590	127351782	sulfotransferase family 5A, member 1	ENSDLAG00005022257	sult5a1	118.437	0.00170191	0.0250088	33
1591	127351444	dihydrodiol dehydrogenase, tandem duplicate 2	ENSDLAG00005029199	NA	118.424	0.00170394	0.0250229	33
1592	127355572	ADP-ribosylation factor-binding protein GGA3-like	ENSDLAG00005023326	NA	118.395	0.00170826	0.0250705	33
1593	127373555	centrosomal protein 55 like	ENSDLAG00005020926	cep55l	118.336	0.00171701	0.0251782	34
1594	127375646	E3 ubiquitin-protein ligase NEURL3	NA	NA	118.331	0.00171775	0.0251782	34
1595	127352742	semaphorin 7A	ENSDLAG00005023103	sema7a	118.253	0.00172962	0.0253364	34
1596	127358579	E3 ubiquitin-protein ligase TRIM21-like	NA	NA	118.233	0.00173255	0.0253492	34
1597	127349872	nuclear receptor subfamily 5, group A, member 2	ENSDLAG00005001992	nr5a2	118.233	0.00173267	0.0253492	34
1598	127377994	uncharacterized LOC127377994	ENSDLAG00005021284	si:ch211-251b21.1	118.204	0.00173708	0.0253978	34
1599	127364597	methyltransferase-like protein 27	ENSDLAG00005026783	NA	118.165	0.00174294	0.0254676	34
1600	127370244	DAB adaptor protein 2	ENSDLAG00005011851	dab2	118.119	0.00175004	0.0255554	34
1601	127350841	golgin A7 family, member Bb	ENSDLAG00005013948	golga7bb	118.084	0.00175537	0.0256094	34
1602	127357109	lysophosphatidic acid receptor 2a	ENSDLAG00005015196	lpar2a	118.08	0.00175593	0.0256094	34
1603	127373773	neuronal pentraxin-2-like	ENSDLAG00005020490	nptx2b	118.059	0.00175925	0.0256419	34
1604	127350114	40S ribosomal protein S27-like	NA	NA	118.046	0.00176116	0.0256538	34
1605	127362748	homeobox protein otx5-like	ENSDLAG00005022137	NA	117.997	0.00176883	0.025741	35
1606	127362983	uncharacterized LOC127362983	ENSDLAG00005002533	NA	117.993	0.00176938	0.025741	35
1607	127356276	ADP-ribosylation factor-like 5C	ENSDLAG00005018837	arl5c	117.986	0.00177046	0.025741	35
1608	127360859	major histocompatibility complex class I-related gene protein-like	NA	NA	117.968	0.00177327	0.0257602	35
1609	127374620	RAB21, member RAS oncogene family	ENSDLAG00005030274	NA	117.963	0.00177398	0.0257602	35
1610	127374453	stabilin 2	ENSDLAG00005003809	stab2	117.812	0.00179759	0.0260868	35
1611	127359086	cyclin-dependent kinase 17	ENSDLAG00005020317	cdk17	117.775	0.00180349	0.0261562	35
1612	127359005	uncharacterized LOC127359005	NA	NA	117.759	0.00180592	0.0261753	35
1613	127351173	tetraspanin-18-like	ENSDLAG00005022575	NA	117.706	0.00181438	0.0262815	35
1614	127363569	dachshund b	NA	NA	117.584	0.00183373	0.0265344	36
1615	127352028	uncharacterized LOC127352028	NA	NA	117.582	0.0018341	0.0265344	36
1616	127360629	uncharacterized LOC127360629	NA	NA	117.564	0.00183701	0.02656	36
1617	127374487	diacylglycerol kinase theta	ENSDLAG00005019443	NA	117.508	0.00184596	0.0266729	36
1618	127356279	probable ATP-dependent RNA helicase DDX5	ENSDLAG00005021958	ddx5	117.499	0.00184748	0.0266783	36
1619	127376670	aquaporin-3-like	ENSDLAG00005025965	NA	117.483	0.00184999	0.026698	36
1620	127353255	FYVE, RhoGEF and PH domain-containing protein 6-like	ENSDLAG00005023189	NA	117.448	0.00185578	0.0267652	36
1621	127355033	sialidase-3-like	NA	NA	117.43	0.0018586	0.0267677	36
1622	127377967	beta-1,3-glucuronyltransferase 2 (glucuronosyltransferase S)	ENSDLAG00005034533	b3gat2	117.43	0.00185862	0.0267677	36
1623	127376292	fructose-1,6-bisphosphatase 2	ENSDLAG00005022159	fbp2	117.425	0.00185939	0.0267677	36
1624	127369175	neuronal differentiation 6a	ENSDLAG00005033922	NA	117.395	0.00186439	0.0268231	36
1625	127349804	tyrosine kinase with immunoglobulin-like and EGF-like domains 1	ENSDLAG00005020157	tie1	117.383	0.00186629	0.0268339	36
1626	127377837	mitogen-activated protein kinase 6-like	NA	NA	117.367	0.00186881	0.0268537	37
1627	127362684	lymphocyte antigen 6 family member D	NA	NA	117.288	0.00188179	0.0270236	37
1628	127350724	cyclic nucleotide gated channel subunit alpha 3a	ENSDLAG00005017939	NA	117.192	0.00189762	0.0272341	37
1629	127358992	myelin-oligodendrocyte glycoprotein-like	ENSDLAG00005027753	NA	117.171	0.00190111	0.0272675	37
1630	127370538	beta-1,3-galactosyl-O-glycosyl-glycoprotein beta-1,6-N-acetylglucosaminyltransferase 4-like	ENSDLAG00005027499	gcnt4b	117.122	0.0019092	0.0273668	37
1631	127349941	uncharacterized LOC127349941	ENSDLAG00005026688	NA	117.109	0.00191146	0.0273824	37
1632	127361364	placental growth factor b	NA	NA	117.084	0.00191555	0.0274241	37
1633	127369724	insulin induced gene 1	ENSDLAG00005011438	NA	117.018	0.00192662	0.0275576	38
1634	127365167	phosphodiesterase 9aa	NA	NA	117.015	0.00192723	0.0275576	38
1635	127374079	glutathione peroxidase 3	NA	NA	116.926	0.00194216	0.0277542	38
1636	127378863	pinopsin-like	ENSDLAG00005026503	tmtops2a	116.912	0.00194453	0.027765	38
1637	127375486	uncharacterized LOC127375486	ENSDLAG00005006470	zgc:65851	116.908	0.0019453	0.027765	38
1638	127373580	polymeric immunoglobulin receptor-like	NA	NA	116.861	0.00195326	0.0278616	38
1639	127352595	uncharacterized LOC127352595	NA	NA	116.831	0.0019583	0.0279165	38
1640	127349897	serpin peptidase inhibitor, clade B (ovalbumin), member 1	ENSDLAG00005015625	serpinb1	116.805	0.00196279	0.0279635	38
1641	127364409	diacylglycerol O-acyltransferase 2	ENSDLAG00005010113	dgat2	116.785	0.00196626	0.0279959	38
1642	127352395	CD81 antigen-like	NA	NA	116.71	0.00197908	0.0281612	39
1643	127376574	glutathione S-transferase theta 1a	NA	NA	116.67	0.00198601	0.0282427	39
1644	127353310	solute carrier family 6 member 13	ENSDLAG00005022691	NA	116.629	0.00199313	0.0283267	39
1645	127358615	galectin-8-like	ENSDLAG00005028932	NA	116.561	0.00200504	0.0284459	39
1646	127376272	crystallin, beta B2	ENSDLAG00005011067	NA	116.556	0.00200579	0.0284459	39
1647	127350244	hyaluronan and proteoglycan link protein 4	ENSDLAG00005014355	hapln4	116.556	0.00200592	0.0284459	39
1648	127351952	ADAM metallopeptidase with thrombospondin type 1 motif, 17	ENSDLAG00005007818	adamts17	116.553	0.00200639	0.0284459	39
1649	127350468	glypican-1-like	ENSDLAG00005019783	NA	116.531	0.0020103	0.0284691	39
1650	127358033	BOLA class I histocompatibility antigen, alpha chain BL3-6-like	ENSDLAG00005029076	NA	116.523	0.00201161	0.0284691	39
1651	127368330	cerebellin 12	ENSDLAG00005020246	cbln12	116.523	0.00201168	0.0284691	39
1652	127360330	uncharacterized LOC127360330	NA	NA	116.504	0.00201491	0.0284976	39
1653	127362550	endothelin-converting enzyme-like 1	ENSDLAG00005011007	ecel1	116.49	0.00201748	0.0285167	39
1654	127377292	keratin, type I cytoskeletal 18-like	ENSDLAG00005010859	krt18a.1	116.463	0.00202218	0.0285659	40
1655	127377401	natural resistance-associated macrophage protein 2-like	ENSDLAG00005024550	NA	116.451	0.00202425	0.0285779	40
1656	127372841	calcium binding protein 5a	ENSDLAG00005005602	NA	116.429	0.00202822	0.0286166	40
1657	127370414	interleukin 1, beta	ENSDLAG00005005313	il1b	116.413	0.00203104	0.0286247	40
1658	127373333	transmembrane protein 150A-like	ENSDLAG00005002164	NA	116.407	0.00203208	0.0286247	40
1659	127349847	AP-1 complex subunit sigma-2	ENSDLAG00005023054	NA	116.405	0.00203247	0.0286247	40
1660	127374836	fibroblast growth factor binding protein 2a	NA	NA	116.329	0.00204601	0.0287981	40
1661	127367741	fatty acid binding protein 10a, liver basic	NA	NA	116.304	0.00205039	0.0288424	40
1662	127366764	Kell metallo-endopeptidase (Kell blood group)	NA	NA	116.292	0.00205246	0.0288541	40
1663	127350643	nexilin (F actin binding protein)	ENSDLAG00005006907	nexn	116.277	0.00205514	0.0288665	40
1664	127363827	RAB24, member RAS oncogene family	ENSDLAG00005023967	NA	116.259	0.00205843	0.0288665	40
1665	127359613	CD276 antigen-like	NA	NA	116.258	0.00205858	0.0288665	40
1666	127361774	complement C2	ENSDLAG00005024144	NA	116.256	0.002059	0.0288665	40
1667	127355027	dickkopf WNT signaling pathway inhibitor 2	ENSDLAG00005009325	dkk2	116.253	0.00205951	0.0288665	40
1668	127356227	sulfotransferase family 3, cytosolic sulfotransferase 1	ENSDLAG00005026826	sult3st1	116.239	0.00206206	0.0288849	40
1669	127357422	uncharacterized LOC127357422	NA	NA	116.221	0.00206519	0.0289026	40
1670	127350931	scaffold attachment factor B	ENSDLAG00005001831	safb	116.215	0.00206626	0.0289026	40
1671	127361437	serine and arginine rich splicing factor 5a	ENSDLAG00005027841	srsf5a	116.211	0.00206703	0.0289026	40
1672	127374808	uncharacterized si:ch211-153b23.7	NA	NA	116.202	0.00206872	0.0289049	40
1673	127354112	immediate early response 2b	NA	NA	116.194	0.00207016	0.0289049	40
1674	127358593	23 kDa integral membrane protein-like	ENSDLAG00005018119	NA	116.19	0.00207091	0.0289049	40
1675	127363613	SPNS lysolipid transporter 2, sphingosine-1-phosphate	ENSDLAG00005006555	NA	116.173	0.00207395	0.0289301	41
1676	127358597	interleukin 22	ENSDLAG00005018313	NA	116.153	0.00207744	0.0289615	41
1677	127362126	solute carrier family 1 member 5	ENSDLAG00005030735	slc1a5	116.114	0.00208465	0.0290447	41
1678	127366452	olfactomedin-like 2Bb	ENSDLAG00005026926	olfml2bb	116.101	0.00208703	0.0290605	41
1679	127376787	aquaporin AQPAe.a	ENSDLAG00005035077	NA	116.081	0.00209057	0.0290904	41
1680	127367266	opioid receptor, delta 1b	ENSDLAG00005017954	oprd1b	116.075	0.00209166	0.0290904	41
1681	127360620	myelin-oligodendrocyte glycoprotein-like	NA	NA	116.064	0.0020936	0.0291001	41
1682	127351571	synaptotagmin-5	ENSDLAG00005023097	NA	116.041	0.00209786	0.0291419	41
1683	127365988	patched 2	ENSDLAG00005002252	NA	115.982	0.0021086	0.0292738	41
1684	127372357	phospholipase C, eta 2b	ENSDLAG00005001641	plch2b	115.952	0.00211414	0.0293332	41
1685	22832851	tRNA-Pro	NA	NA	115.842	0.00213447	0.0295978	42
1686	127377088	guanine nucleotide binding protein (G protein), alpha transducing activity polypeptide 2	ENSDLAG00005020405	gnat2	115.833	0.00213618	0.0296039	42
1687	127372785	NADPH oxidase organizer 1-like	ENSDLAG00005010019	noxo1b	115.805	0.00214134	0.0296577	42
1688	127351422	gonadotropin subunit beta-1	ENSDLAG00005022588	NA	115.768	0.00214829	0.0297365	42
1689	127377851	uncharacterized LOC127377851	ENSDLAG00005031123	NA	115.736	0.00215425	0.0298013	42
1690	127366894	CDC42 effector protein (Rho GTPase binding) 5	ENSDLAG00005034106	cdc42ep5	115.72	0.00215723	0.02981	42
1691	127365750	protein arginine methyltransferase 2	ENSDLAG00005032364	NA	115.719	0.00215743	0.02981	42
1692	127369464	protein kinase, DNA-activated, catalytic subunit	ENSDLAG00005019813	prkdc	115.701	0.00216089	0.0298401	42
1693	127355439	GPI-linked NAD(P)(+)--arginine ADP-ribosyltransferase 1	NA	NA	115.62	0.002176	0.0300312	43
1694	127351918	carbohydrate sulfotransferase 8-like	ENSDLAG00005024494	NA	115.601	0.00217963	0.0300634	43
1695	127361804	Kruppel-like factor 17	ENSDLAG00005014978	NA	115.59	0.00218167	0.0300738	43
1696	127370581	slc25a1 solute carrier family 25 member 1b	ENSDLAG00005033209	NA	115.539	0.00219153	0.0301919	43
1697	127357014	homeobox B1a	ENSDLAG00005024658	hoxb1a	115.495	0.0021999	0.0302894	43
1698	127357051	uncharacterized LOC127357051	ENSDLAG00005033175	si:dkey-204f11.64	115.429	0.00221253	0.0304454	43
1699	127350006	uncharacterized LOC127350006	NA	NA	115.384	0.00222118	0.0305465	43
1700	127377685	uncharacterized LOC127377685	NA	NA	115.356	0.00222664	0.0306036	43
1701	127377604	uncharacterized LOC127377604	NA	NA	115.301	0.00223718	0.0307304	44
1702	127377601	synaptophysin-like 2b	ENSDLAG00005020217	NA	115.272	0.0022428	0.0307895	44
1703	127368788	gap junction protein beta 7	ENSDLAG00005034572	NA	115.256	0.00224592	0.0308142	44
1704	127372135	uncharacterized LOC127372135	NA	NA	115.228	0.00225141	0.0308714	44
1705	127377933	transcription factor Spi-B	ENSDLAG00005031154	NA	115.215	0.002254	0.0308887	44
1706	127375001	gamma-aminobutyric acid receptor subunit alpha-2	ENSDLAG00005007815	NA	115.038	0.00228884	0.0313479	45
1707	127357851	FKBP prolyl isomerase 9	ENSDLAG00005014859	fkbp9	115.018	0.00229283	0.0313771	45
1708	127354286	CD209 antigen-like protein C	ENSDLAG00005033228	NA	115.014	0.00229366	0.0313771	45
1709	127367551	uncharacterized LOC127367551	ENSDLAG00005026941	NA	114.947	0.002307	0.0315411	45
1710	127362638	solute carrier family 35 member F2-like	ENSDLAG00005005056	NA	114.915	0.00231335	0.0315955	45
1711	127352158	uncharacterized LOC127352158	ENSDLAG00005026656	si:dkey-148a17.6	114.908	0.00231486	0.0315955	45
1712	127351566	photoreceptor-specific nuclear receptor-like	ENSDLAG00005017617	NA	114.907	0.00231503	0.0315955	45
1713	127358907	paired box 4	ENSDLAG00005025639	pax4	114.89	0.00231842	0.031613	45
1714	127365703	cytohesin 1 interacting protein	ENSDLAG00005004012	cytip	114.887	0.00231902	0.031613	45
1715	127369547	clusterin-like protein 1	ENSDLAG00005018881	NA	114.815	0.00233359	0.0317932	46
1716	127377616	NACHT, LRR and PYD domains-containing protein 12-like	ENSDLAG00005012562	NA	114.793	0.00233807	0.0318314	46
1717	127364491	spartin a	ENSDLAG00005007615	sparta	114.788	0.00233912	0.0318314	46
1718	127349845	synapse-associated protein 1-like	ENSDLAG00005010078	NA	114.768	0.00234301	0.0318525	46
1719	127350867	olfactomedin-like 2Ba	ENSDLAG00005033946	olfml2ba	114.767	0.0023434	0.0318525	46
1720	127356646	forkhead box J1a	ENSDLAG00005034394	NA	114.756	0.00234551	0.0318533	46
1721	127373234	fatty acid desaturase 6	ENSDLAG00005033437	NA	114.753	0.00234618	0.0318533	46
1722	127366492	squalene epoxidase a	ENSDLAG00005013813	sqlea	114.732	0.00235037	0.0318917	46
1723	127376370	phosphoserine aminotransferase 1	ENSDLAG00005014860	psat1	114.636	0.00237	0.0321393	46
1724	127378759	hemopexin b	ENSDLAG00005021309	NA	114.63	0.00237137	0.0321393	46
1725	127376592	plasminogen activator, tissue	ENSDLAG00005009550	plat	114.602	0.0023771	0.0321828	46
1726	127374483	nuclear factor of kappa light polypeptide gene enhancer in B-cells 1	ENSDLAG00005019478	NA	114.601	0.00237734	0.0321828	46
1727	127352054	copine VII	ENSDLAG00005020272	cpne7	114.591	0.00237938	0.0321919	46
1728	127351965	NAD synthetase 1	ENSDLAG00005021831	NA	114.546	0.00238863	0.0322983	47
1729	127357718	collagen, type VIII, alpha 2	ENSDLAG00005019445	NA	114.535	0.00239083	0.0323094	47
1730	127376090	solute carrier family 25 member 37	ENSDLAG00005028130	slc25a37	114.495	0.00239921	0.0324039	47
1731	127377760	PR domain containing 16	ENSDLAG00005006294	NA	114.462	0.0024061	0.0324782	47
1732	127365992	zic family member 5 (odd-paired homolog, Drosophila)	ENSDLAG00005028876	zic5	114.426	0.00241358	0.0325604	47
1733	127355992	signal transducer and activator of transcription 3 (acute-phase response factor)	ENSDLAG00005020513	stat3	114.414	0.00241612	0.0325759	47
1734	127367829	heat shock protein 90, alpha (cytosolic), class A member 1, tandem duplicate 1	ENSDLAG00005001074	hsp90aa1.2	114.359	0.00242767	0.0327127	47
1735	22832853	NADH dehydrogenase subunit 6	NA	NA	114.303	0.00243941	0.0328519	48
1736	127354207	KIT proto-oncogene, receptor tyrosine kinase b	ENSDLAG00005012617	NA	114.281	0.00244413	0.0328965	48
1737	127367333	uncharacterized LOC127367333	ENSDLAG00005009718	NA	114.248	0.00245097	0.0329696	48
1738	127375263	ATP-binding cassette, sub-family C (CFTR/MRP), member 2	ENSDLAG00005009623	NA	114.237	0.00245348	0.0329844	48
1739	127357738	opioid receptor, delta 1a	ENSDLAG00005028243	oprd1a	114.22	0.00245701	0.0330129	48
1740	127354939	chemokine (C-X-C motif) ligand 12b (stromal cell-derived factor 1)	ENSDLAG00005001528	cxcl12b	114.174	0.00246688	0.0331264	48
1741	127368284	terminal nucleotidyltransferase 5A-like	ENSDLAG00005008503	tent5ab	114.159	0.00247001	0.0331495	48
1742	127374484	coiled-coil serine-rich protein 2a	ENSDLAG00005019966	ccser2a	113.993	0.00250578	0.0336103	49
1743	127365757	serpin peptidase inhibitor, clade E (nexin, plasminogen activator inhibitor type 1), member 3	ENSDLAG00005013918	serpine3	113.964	0.00251195	0.0336737	49
1744	127356558	G-protein coupled receptor family C group 5 member C-like	NA	NA	113.941	0.00251693	0.0337211	49
1745	127350389	N-acetyllactosaminide beta-1,3-N-acetylglucosaminyltransferase 3-like	ENSDLAG00005027884	NA	113.929	0.00251964	0.0337221	49
1746	127351331	para-nitrobenzyl esterase	ENSDLAG00005017608	NA	113.928	0.00251989	0.0337221	49
1747	127366997	cholecystokinin a	ENSDLAG00005004154	NA	113.899	0.00252619	0.0337871	49
1748	127361993	uncharacterized LOC127361993	NA	NA	113.818	0.00254388	0.0339963	50
1749	127351046	dual specificity phosphatase 28	ENSDLAG00005027609	dusp28	113.814	0.00254475	0.0339963	50
1750	127366720	Wnt ligand secretion mediator	ENSDLAG00005009657	wls	113.792	0.00254969	0.034043	50
1751	127364734	major antigen-like	NA	NA	113.744	0.00256031	0.0341652	50
1752	127349890	dynein light chain Tctex-type 2B	ENSDLAG00005005051	tctex1d2	113.717	0.00256628	0.0342253	50
1753	127362687	P2Y purinoceptor 12-like	ENSDLAG00005006198	p2ry12	113.698	0.00257043	0.0342612	50
1754	127350431	LIM/homeobox protein Lhx8	ENSDLAG00005029337	lhx8b	113.624	0.002587	0.0344588	51
1755	127358971	laminin, beta 1b	ENSDLAG00005024264	NA	113.618	0.00258821	0.0344588	51
1756	127373490	protein FAM117A-like	ENSDLAG00005012843	NA	113.587	0.00259515	0.0344838	51
1757	127366921	solute carrier family 6 member 3	ENSDLAG00005013489	slc6a3	113.584	0.00259589	0.0344838	51
1758	127351573	sema domain, immunoglobulin domain (Ig), transmembrane domain (TM) and short cytoplasmic domain, (semaphorin) 4Bb	ENSDLAG00005022370	NA	113.583	0.0025962	0.0344838	51
1759	127375061	autophagy related 2A	ENSDLAG00005021234	NA	113.578	0.00259728	0.0344838	51
1760	127365241	ankyrin repeat domain 50-like	ENSDLAG00005011973	ankrd50l	113.577	0.00259746	0.0344838	51
1761	127366105	gap junction protein, alpha 5a	ENSDLAG00005030432	gja5a	113.557	0.00260205	0.0345252	51
1762	127363472	SH3 and PX domains 2B	ENSDLAG00005011891	sh3pxd2b	113.526	0.00260897	0.0345973	51
1763	127358698	coiled-coil domain containing 59	NA	NA	113.478	0.00261971	0.0347066	51
1764	127350186	AT rich interactive domain 3A (BRIGHT-like)	ENSDLAG00005022677	arid3a	113.476	0.00262018	0.0347066	51
1765	127359046	caldesmon 1a	ENSDLAG00005018888	NA	113.451	0.00262586	0.0347621	51
1766	127362084	solute carrier family 47 member 4	ENSDLAG00005023127	slc47a4	113.41	0.00263526	0.0348669	51
1767	127378543	regulator of chromosome condensation (RCC1) and BTB (POZ) domain containing protein 1	ENSDLAG00005025521	rcbtb1	113.401	0.00263727	0.0348737	52
1768	127374995	SH3 domain binding glutamate-rich protein like	ENSDLAG00005020788	NA	113.311	0.0026578	0.0351254	52
1769	127378076	pyridine nucleotide-disulphide oxidoreductase domain 2	ENSDLAG00005013653	pyroxd2	113.196	0.00268443	0.0354572	52
1770	127354814	slit homolog 1 protein-like	ENSDLAG00005001600	slit1b	113.104	0.00270579	0.035708	53
1771	127375585	RAS and EF-hand domain containing	ENSDLAG00005018997	NA	113.096	0.00270768	0.035708	53
1772	127378820	glucokinase (hexokinase 4) regulator	ENSDLAG00005023713	NA	113.094	0.00270799	0.035708	53
1773	127377791	solute carrier organic anion transporter family, member 4A1	ENSDLAG00005009570	slco4a1	113.021	0.00272528	0.0359095	53
1774	127369505	transferrin receptor 1b	ENSDLAG00005021944	tfr1b	113.011	0.00272749	0.0359095	53
1775	127356267	retinol saturase, tandem duplicate 2	ENSDLAG00005018043	retsat	113.01	0.00272789	0.0359095	53
1776	22832824	tRNA-Met	NA	NA	113.003	0.00272943	0.0359096	53
1777	127367500	uncharacterized LOC127367500	NA	NA	112.949	0.00274226	0.0360581	54
1778	127373837	carbonic anhydrase 4-like	NA	NA	112.913	0.00275066	0.0361482	54
1779	127372440	advillin	ENSDLAG00005006873	NA	112.891	0.00275596	0.0361976	54
1780	127371494	DNA-damage-inducible transcript 3	ENSDLAG00005013732	ddit3	112.868	0.0027613	0.0362472	54
1781	127375008	UDP-GlcNAc:betaGal beta-1,3-N-acetylglucosaminyltransferase 2b	ENSDLAG00005028854	b3gnt2b	112.814	0.00277434	0.0363787	54
1782	127369622	5-oxoprolinase, ATP-hydrolysing	ENSDLAG00005018274	oplah	112.813	0.00277442	0.0363787	54
1783	127372198	histone deacetylase 7-like	ENSDLAG00005006690	hdac7b	112.801	0.00277731	0.0363961	54
1784	127373147	aquaporin 8a, tandem duplicate 2	ENSDLAG00005011229	NA	112.773	0.00278402	0.0364636	54
1785	127376712	X-box binding protein 1	NA	NA	112.733	0.0027936	0.0365686	55
1786	127367626	alkylglycerol monooxygenase	ENSDLAG00005001653	agmo	112.723	0.00279604	0.0365783	55
1787	127357856	grainyhead-like transcription factor 2b	ENSDLAG00005002772	grhl2b	112.717	0.00279746	0.0365783	55
1788	127351607	Spi-1 proto-oncogene b	ENSDLAG00005034390	spi1b	112.689	0.00280428	0.0366469	55
1789	127359150	tetraspanin-8-like	ENSDLAG00005025284	NA	112.676	0.00280749	0.0366684	55
1790	127365313	monoamine oxidase	ENSDLAG00005020940	mao	112.616	0.00282202	0.0368375	55
1791	127362951	copine IVa	ENSDLAG00005018169	NA	112.568	0.00283379	0.0369705	55
1792	127357823	uncharacterized si:ch211-153f2.3	ENSDLAG00005035069	NA	112.553	0.00283746	0.0369972	55
1793	127353867	SMAD family member 6b	ENSDLAG00005033513	smad6b	112.546	0.002839	0.0369972	55
1794	127355559	SIVA1, apoptosis-inducing factor	NA	NA	112.515	0.00284677	0.0370778	56
1795	127370731	SKI family transcriptional corepressor 2	ENSDLAG00005014188	skor2	112.5	0.00285042	0.0371046	56
1796	127366548	TBC1 domain family member 15	ENSDLAG00005026465	si:dkey-238d18.4	112.444	0.00286421	0.0372634	56
1797	127356522	syntaxin binding protein 5b (tomosyn)	ENSDLAG00005023896	stxbp5b	112.43	0.00286749	0.0372854	56
1798	127360858	major histocompatibility complex class I-related gene protein-like	NA	NA	112.385	0.00287873	0.0374027	56
1799	127357147	Ras association and DIL domains 2a	ENSDLAG00005027755	NA	112.378	0.00288057	0.0374027	56
1800	127377563	SAP domain containing ribonucleoprotein	ENSDLAG00005011332	NA	112.368	0.00288287	0.0374027	56
1801	127376203	RasGEF domain family, member 1Ba	ENSDLAG00005008289	NA	112.367	0.00288323	0.0374027	56
1802	127374541	uncharacterized LOC127374541	NA	NA	112.362	0.00288452	0.0374027	56
1803	127366892	glutamate-rich WD repeat containing 1	ENSDLAG00005002111	grwd1	112.336	0.00289086	0.0374643	56
1804	127373743	fibroblast growth factor 21	ENSDLAG00005034119	NA	112.329	0.0028927	0.0374672	57
1805	127352384	tryptophan hydroxylase 1 (tryptophan 5-monooxygenase) a	ENSDLAG00005013740	tph1a	112.302	0.00289934	0.0375325	57
1806	127362192	mediator of RNA polymerase II transcription subunit 13-like	ENSDLAG00005029681	med13b	112.215	0.00292113	0.0377936	57
1807	127366931	mal, T cell differentiation protein 2	ENSDLAG00005011274	NA	112.177	0.00293075	0.0378971	57
1808	127373993	uncharacterized LOC127373993	NA	NA	112.156	0.00293599	0.037944	57
1809	127358784	solute carrier family 13 member 4	ENSDLAG00005009154	slc13a4	112.149	0.00293766	0.0379445	57
1810	127351127	coronin, actin binding protein, 2Ba	ENSDLAG00005034094	NA	112.122	0.00294449	0.0379993	58
1811	127359925	NLR family CARD domain-containing protein 3-like	NA	NA	112.12	0.00294516	0.0379993	58
1812	127363556	uncharacterized LOC127363556	NA	NA	112.107	0.00294847	0.0380211	58
1813	127351342	annexin A2-like	ENSDLAG00005019055	NA	112.097	0.00295091	0.0380316	58
1814	127362115	apolipoprotein A-I-like	ENSDLAG00005028159	NA	112.067	0.00295856	0.0381092	58
1815	127378542	insulin receptor substrate 2-like	ENSDLAG00005032065	irs2a	112.037	0.00296627	0.0381875	58
1816	127374426	cyclic GMP-AMP synthase a	ENSDLAG00005010821	cgas	112.027	0.00296879	0.0381988	58
1817	127356777	tweety homolog 2, like	ENSDLAG00005019523	NA	112	0.00297555	0.0382648	58
1818	127375836	MAM domain containing 2a	ENSDLAG00005024573	mamdc2a	111.993	0.00297737	0.0382671	58
1819	127375760	smoothelin b	ENSDLAG00005028720	NA	111.98	0.00298091	0.0382916	58
1820	127351783	ADAMTS like 5	ENSDLAG00005020534	adamtsl5	111.966	0.00298427	0.0383137	58
1821	127356740	coronin, actin binding protein, 1A	ENSDLAG00005010065	coro1a	111.955	0.0029872	0.0383303	58
1822	127360274	adenylate kinase isoenzyme 5-like	NA	NA	111.917	0.00299705	0.0384356	59
1823	127370687	adenylate kinase 1	ENSDLAG00005000761	ak1	111.83	0.00301947	0.0387019	59
1824	127366395	calphotin-like	NA	NA	111.811	0.00302443	0.0387442	59
1825	127366501	uncharacterized LOC127366501	ENSDLAG00005001167	NA	111.788	0.00303033	0.0387985	59
1826	127363611	SPNS lysolipid transporter 3, sphingosine-1-phosphate (putative)	ENSDLAG00005007225	spns3	111.755	0.0030389	0.038887	59
1827	127360618	myelin-oligodendrocyte glycoprotein-like	ENSDLAG00005027301	NA	111.728	0.00304616	0.038947	60
1828	127350540	interleukin 12 receptor, beta 2a	ENSDLAG00005018307	il12rb2	111.725	0.00304693	0.038947	60
1829	127373113	integrin beta-3-like	ENSDLAG00005002030	NA	111.683	0.00305783	0.039065	60
1830	127378366	uromodulin-like	NA	NA	111.634	0.00307083	0.0392097	60
1831	127367089	glutamate receptor, ionotropic, kainate 5	ENSDLAG00005000902	NA	111.611	0.00307676	0.0392639	60
1832	127367230	adaptor related protein complex 1 subunit sigma 3b	ENSDLAG00005033550	ap1s3b	111.527	0.00309915	0.0395281	61
1833	127359770	uncharacterized LOC127359770	NA	NA	111.519	0.00310117	0.0395323	61
1834	127361914	unconventional myosin-Ic-like	ENSDLAG00005006627	myo1cb	111.502	0.00310588	0.039552	61
1835	127363417	uncharacterized LOC127363417	NA	NA	111.501	0.0031061	0.039552	61
1836	127352149	uncharacterized LOC127352149	NA	NA	111.436	0.00312342	0.0397509	61
1837	127362044	dynein, light chain, LC8-type 2a	NA	NA	111.417	0.00312843	0.0397931	61
1838	127354554	uncharacterized LOC127354554	NA	NA	111.396	0.00313418	0.0398445	61
1839	127374788	desmocollin 2 like	ENSDLAG00005020295	NA	111.38	0.00313832	0.0398755	61
1840	127365008	uncharacterized LOC127365008	ENSDLAG00005025582	NA	111.371	0.00314077	0.0398849	61
1841	127374013	serine protease 23	ENSDLAG00005021040	prss23	111.345	0.00314776	0.0399519	61
1842	127364204	glycerophosphodiester phosphodiesterase domain containing 5a	ENSDLAG00005007979	gdpd5a	111.216	0.00318306	0.0403608	62
1843	127378768	helix-loop-helix protein 2-like	ENSDLAG00005034835	NA	111.214	0.00318342	0.0403608	62
1844	127367573	fucolectin-7-like	NA	NA	111.17	0.00319557	0.0404928	62
1845	127373783	adrenoceptor beta 1	ENSDLAG00005021952	adrb1	111.16	0.00319815	0.0405036	62
1846	127361243	uncharacterized LOC127361243	NA	NA	111.112	0.00321149	0.0406505	63
1847	127357707	kelch-like family member 43	ENSDLAG00005033309	klhl43	111.099	0.00321511	0.0406743	63
1848	127356425	uncharacterized LOC127356425	ENSDLAG00005019402	NA	111.048	0.00322907	0.0408288	63
1849	127363654	solute carrier family 7 member 3a	ENSDLAG00005002361	slc7a3a	111.024	0.00323582	0.040892	63
1850	127351998	pleckstrin homology domain containing, family F (with FYVE domain) member 1	ENSDLAG00005019718	NA	110.938	0.00325965	0.0411709	64
1851	127357601	S100 calcium binding protein U	NA	NA	110.922	0.00326425	0.0412068	64
1852	127376303	helicase, lymphoid specific	ENSDLAG00005004953	NA	110.884	0.00327493	0.0412985	64
1853	127360727	fibrinogen beta chain	ENSDLAG00005002651	NA	110.873	0.0032779	0.0412985	64
1854	127355988	ATP citrate lyase a	ENSDLAG00005021471	NA	110.869	0.00327911	0.0412985	64
1855	127376533	PE-PGRS family protein PE_PGRS18-like	ENSDLAG00005031241	NA	110.868	0.00327928	0.0412985	64
1856	127362561	dehydrogenase/reductase 12-like a	ENSDLAG00005015755	flj13639	110.864	0.00328035	0.0412985	64
1857	127370934	uncharacterized LOC127370934	NA	NA	110.802	0.00329797	0.0414979	64
1858	127365557	phospholipase C like 1	NA	NA	110.741	0.00331526	0.041693	65
1859	127367964	all-trans retinoic acid-induced differentiation factor	ENSDLAG00005026457	atraid	110.733	0.00331753	0.0416993	65
1860	127365438	uncharacterized LOC127365438	ENSDLAG00005007165	NA	110.637	0.00334495	0.0420213	65
1861	127358127	uncharacterized LOC127358127	NA	NA	110.552	0.00336918	0.042303	66
1862	127376594	voltage-dependent anion channel 3	ENSDLAG00005007063	vdac3	110.535	0.00337426	0.042344	66
1863	127356443	microtubule-associated serine/threonine-protein kinase 1-like	ENSDLAG00005024754	mast1b	110.516	0.00337955	0.0423876	66
1864	127356430	uncharacterized LOC127356430	NA	NA	110.485	0.00338863	0.0424787	66
1865	127350645	sphingosine-1-phosphate receptor 3a	ENSDLAG00005034990	s1pr3a	110.477	0.00339105	0.0424863	66
1866	127362063	ribonuclease inhibitor	NA	NA	110.421	0.00340723	0.0426661	67
1867	127357096	solute carrier family 27 member 1a	ENSDLAG00005013100	slc27a1a	110.378	0.00341981	0.0428007	67
1868	127367077	muscleblind-like protein 1	ENSDLAG00005030061	mbnl1	110.369	0.00342257	0.0428124	67
1869	127359600	TXK tyrosine kinase	ENSDLAG00005006614	NA	110.278	0.00344918	0.0431221	67
1870	127371114	calpastatin	ENSDLAG00005024634	cast	110.253	0.00345674	0.0431936	68
1871	127351179	gamma-aminobutyric acid receptor-associated protein-like 2	ENSDLAG00005022501	NA	110.181	0.00347805	0.0434366	68
1872	127352782	catalase	ENSDLAG00005023775	cat	110.167	0.00348225	0.0434659	68
1873	127377518	secondary ossification center associated regulator of chondrocyte maturation	NA	NA	110.107	0.00349995	0.0436502	68
1874	127374815	solute carrier family 7 member 2	ENSDLAG00005020906	slc7a2	110.105	0.00350076	0.0436502	68
1875	127369325	zic family member 4	ENSDLAG00005027916	zic4	110.064	0.00351302	0.0437602	69
1876	127358572	SLIT-ROBO Rho GTPase-activating protein 1-like	ENSDLAG00005015897	NA	110.062	0.00351349	0.0437602	69
1877	127354291	CD209 antigen-like protein E	ENSDLAG00005027683	NA	110.056	0.00351519	0.0437602	69
1878	127355554	Smith-Magenis syndrome chromosome region, candidate 8b	ENSDLAG00005018266	NA	110.041	0.00351976	0.0437938	69
1879	127368193	uncharacterized LOC127368193	NA	NA	110.035	0.00352175	0.0437952	69
1880	127374478	rho GTPase-activating protein 27-like	ENSDLAG00005026344	NA	109.978	0.00353898	0.043986	69
1881	127367553	peroxiredoxin-6-like	ENSDLAG00005013478	NA	109.949	0.0035477	0.044071	69
1882	127349904	chitobiase, di-N-acetyl-	ENSDLAG00005023117	ctbs	109.919	0.00355676	0.0441601	69
1883	127377900	CaM kinase-like vesicle-associated, like	ENSDLAG00005019503	NA	109.889	0.00356587	0.0442497	70
1884	127366238	T-cell acute lymphocytic leukemia 1	ENSDLAG00005030174	NA	109.866	0.00357296	0.0443142	70
1885	127353358	pleckstrin homology-like domain, family A, member 2	ENSDLAG00005034234	NA	109.852	0.00357702	0.044341	70
1886	127371241	dynein axonemal heavy chain 12-like	ENSDLAG00005002702,ENSDLAG00005031503	NA	109.792	0.00359563	0.044548	70
1887	127370151	prosaposin	ENSDLAG00005014974	NA	109.701	0.00362366	0.0448716	71
1888	127350992	cellular retinoic acid-binding protein 1	ENSDLAG00005022325	crabp1b	109.672	0.00363247	0.0449569	71
1889	127374810	uncharacterized LOC127374810	NA	NA	109.661	0.00363582	0.0449604	71
1890	127362924	thyroglobulin	ENSDLAG00005013575	NA	109.65	0.00363949	0.0449604	71
1891	127356766	peripheral myelin protein 22a	NA	NA	109.647	0.00364024	0.0449604	71
1892	127351317	NLR family CARD domain-containing protein 3-like	ENSDLAG00005019040	NA	109.647	0.00364045	0.0449604	71
1893	127363424	heat shock protein 4a	ENSDLAG00005008744	hspa4a	109.619	0.00364912	0.0450437	71
1894	127355290	family with sequence similarity 184 member B	ENSDLAG00005026245	fam184b	109.604	0.00365354	0.0450745	71
1895	127350667	forkhead box D2	ENSDLAG00005002204	foxd2	109.544	0.00367249	0.0452843	72
1896	127357832	gap junction protein alpha 4	ENSDLAG00005033262	cx39.4	109.496	0.00368756	0.0454462	72
1897	127359076	growth arrest-specific 2 like 3	ENSDLAG00005008948	NA	109.466	0.00369684	0.0455365	72
1898	127370742	uncharacterized LOC127370742	ENSDLAG00005015004	si:busm1-57f23.1	109.39	0.00372095	0.0458094	73
1899	127371816	calcium-dependent secretion activator 1	ENSDLAG00005010575	cadpsa	109.283	0.00375506	0.046205	73
1900	127352799	uncharacterized LOC127352799	NA	NA	109.234	0.00377087	0.0463751	74
1901	127374180	docking protein 3	NA	NA	109.199	0.0037821	0.0464888	74
1902	127359902	E3 ubiquitin-protein ligase TRIM35-like	NA	NA	109.191	0.00378484	0.0464917	74
1903	127356871	parvalbumin 6	ENSDLAG00005004622	pvalb6	109.186	0.00378632	0.0464917	74
1904	127354616	tektin 4	ENSDLAG00005034778	NA	109.098	0.00381495	0.0468188	75
1905	127350497	lipoprotein lipase	ENSDLAG00005001734	lpl	109.062	0.00382646	0.0469353	75
1906	127367277	pyruvate kinase L/R	ENSDLAG00005005628	pklr	109.021	0.00383979	0.0470741	75
1907	127352205	CREB regulated transcription coactivator 3	ENSDLAG00005020543	crtc3	108.945	0.00386487	0.0473568	75
1908	127376257	transmembrane channel-like 2b	ENSDLAG00005006953	tmc2b	108.909	0.0038767	0.0474769	76
1909	127379433	homeobox protein Hox-D4b-like	ENSDLAG00005015719	NA	108.832	0.00390239	0.0477665	76
1910	127367315	uncharacterized LOC127367315	NA	NA	108.82	0.00390618	0.0477878	76
1911	127350520	growth hormone releasing hormone receptor b	ENSDLAG00005034029	ghrhrb	108.762	0.00392568	0.0480013	77
1912	127355135	uncharacterized LOC127355135	NA	NA	108.748	0.0039302	0.0480292	77
1913	127368163	G-protein coupled receptor 6	ENSDLAG00005011450	NA	108.737	0.00393403	0.0480292	77
1914	127349528	heat shock protein 12B	ENSDLAG00005008526	NA	108.736	0.00393413	0.0480292	77
1915	127375537	tetraspanin 36	ENSDLAG00005021500	tspan36	108.716	0.00394081	0.0480857	77
1916	127357655	acetylcholinesterase collagenic tail peptide	ENSDLAG00005002300	NA	108.673	0.00395532	0.0482376	77
1917	127351964	pleckstrin homology domain containing, family O member 2	ENSDLAG00005030331	NA	108.665	0.00395804	0.0482456	77
1918	127376992	EDAR-associated death domain	NA	NA	108.564	0.00399231	0.0486379	78
1919	127352766	plexin b2b	ENSDLAG00005019552	plxnb2b	108.53	0.00400399	0.0487548	78
1920	127355503	heart and neural crest derivatives expressed 2	ENSDLAG00005008932	hand2	108.519	0.00400768	0.0487744	78
1921	127349526	RNA-binding protein 4.1-like	ENSDLAG00005027033	rbm4.3	108.396	0.00404989	0.0492625	79
1922	127373852	NACHT, LRR and PYD domains-containing protein 3-like	NA	NA	108.362	0.00406151	0.0493359	79
1923	127372171	RIPOR family member 3	ENSDLAG00005020011	ripor3	108.362	0.0040616	0.0493359	79
1924	127351706	vesicle amine transport 1-like	ENSDLAG00005034172	vat1l	108.36	0.00406226	0.0493359	79
1925	127371714	neuropeptide FF-amide peptide precursor like	ENSDLAG00005026687	NA	108.345	0.0040674	0.0493521	79
1926	127362962	sterile alpha motif domain containing 7	ENSDLAG00005023972	samd7	108.344	0.00406782	0.0493521	79
1927	127349577	tripartite motif containing 8a	ENSDLAG00005007332	NA	108.298	0.00408344	0.0495159	80
1928	127367681	CD79a molecule, immunoglobulin-associated alpha	ENSDLAG00005000617	cd79a	108.244	0.00410238	0.0497199	80
1929	127352370	plakophilin 3a	ENSDLAG00005014192	NA	108.227	0.00410821	0.0497647	80
1930	127370763	AE binding protein 1a	ENSDLAG00005003860	aebp1	108.029	0.00417796	0.0505712	81
1931	127370702	guanine nucleotide binding protein (G protein), gamma 10	NA	NA	108.026	0.00417912	0.0505712	82
1932	127378489	adrenodoxin-like	ENSDLAG00005033325	NA	108.015	0.00418306	0.0505927	82
1933	127359128	glucoside xylosyltransferase 1b	ENSDLAG00005025240	gxylt1b	107.987	0.00419294	0.0506861	82
1934	127372110	bridging integrator 2b	ENSDLAG00005010296	NA	107.942	0.00420905	0.0508544	82
1935	127377212	tachykinin precursor 3a	ENSDLAG00005014515	tac3a	107.915	0.00421867	0.0509237	82
1936	127361472	dihydropyrimidine dehydrogenase b	ENSDLAG00005000398	NA	107.914	0.00421914	0.0509237	82
1937	127351005	uncharacterized LOC127351005	ENSDLAG00005028940	NA	107.903	0.00422282	0.0509266	82
1938	127364469	peroxiredoxin 4	ENSDLAG00005005259	NA	107.895	0.00422588	0.0509266	83
1939	127378185	small Cajal body-specific RNA 2	ENSDLAG00005014081	NA	107.895	0.00422591	0.0509266	83
1940	127363979	cerebellin-1-like	ENSDLAG00005032443	NA	107.867	0.00423575	0.0510188	83
1941	127358661	uncharacterized LOC127358661	NA	NA	107.808	0.00425717	0.0512504	83
1942	127356599	WD repeat domain 25	ENSDLAG00005028675	NA	107.77	0.00427095	0.0513711	83
1943	127352250	differentially expressed in FDCP 8 homolog	ENSDLAG00005017148	NA	107.768	0.00427159	0.0513711	83
1944	127361308	NLR family CARD domain-containing protein 3-like	ENSDLAG00005028989	NA	107.741	0.00428132	0.0514617	84
1945	127352516	uncharacterized LOC127352516	NA	NA	107.704	0.00429479	0.0515971	84
1946	127371104	plakophilin 1b	ENSDLAG00005023209	pkp1b	107.685	0.00430179	0.0516547	84
1947	127369987	family with sequence similarity 78 member Ab	ENSDLAG00005027480	fam78ab	107.623	0.00432464	0.051876	84
1948	127353094	spondin 1b	ENSDLAG00005022087	spon1b	107.622	0.00432467	0.051876	84
1949	127367009	nuclear receptor subfamily 4, group A, member 3	ENSDLAG00005034039	nr4a3	107.61	0.00432912	0.0519029	85
1950	127360915	Ig kappa-b4 chain C region-like	NA	NA	107.556	0.00434895	0.0520976	85
1951	127350461	CDC42 effector protein (Rho GTPase binding) 3	ENSDLAG00005035137	cdc42ep3	107.554	0.00434983	0.0520976	85
1952	127369498	complement component 8, gamma polypeptide	NA	NA	107.54	0.00435501	0.0521164	85
1953	127365204	TBC1 domain family, member 4	ENSDLAG00005006041	tbc1d4	107.538	0.00435585	0.0521164	85
1954	127351614	uncharacterized LOC127351614	NA	NA	107.532	0.00435811	0.0521167	85
1955	127375293	E74-like ETS transcription factor 1	ENSDLAG00005014494	elf1	107.502	0.00436899	0.0522014	85
1956	127358369	metadherin a	NA	NA	107.5	0.00436965	0.0522014	85
1957	127356036	galectin-1-like	ENSDLAG00005009560	NA	107.488	0.00437427	0.0522285	85
1958	127369363	uncharacterized LOC127369363	NA	NA	107.482	0.00437639	0.0522285	85
1959	127358336	reactive intermediate imine deaminase A homolog	NA	NA	107.475	0.00437907	0.0522339	86
1960	127378459	ATPase Na+/K+ transporting subunit beta 1b	ENSDLAG00005006547	NA	107.456	0.00438608	0.052265	86
1961	127379632	protein Dok-7-like	ENSDLAG00005007715	NA	107.456	0.00438616	0.052265	86
1962	127354155	paralemmin 3	ENSDLAG00005033110	NA	107.418	0.00440037	0.0524076	86
1963	127377893	ERC protein 2-like	ENSDLAG00005016286	NA	107.411	0.00440285	0.0524105	86
1964	127371262	coiled-coil domain-containing glutamate-rich protein 1	NA	NA	107.391	0.00441026	0.052472	86
1965	127376118	leucine-rich repeat-containing protein 26	ENSDLAG00005028999	NA	107.383	0.00441321	0.0524804	86
1966	127371515	class E basic helix-loop-helix protein 40-like	NA	NA	107.373	0.00441708	0.052497	86
1967	127360252	TNF receptor-associated factor 3	ENSDLAG00005019891	NA	107.368	0.0044191	0.052497	86
1968	127358699	tetraspanin 11	ENSDLAG00005024081	tspan11	107.343	0.00442826	0.0525791	87
1969	127355136	SPARC-like 1	ENSDLAG00005001560	NA	107.333	0.00443197	0.0525805	87
1970	127378337	uncharacterized LOC127378337	ENSDLAG00005027340	NA	107.331	0.00443288	0.0525805	87
1971	127369419	contactin-associated protein-like 4	ENSDLAG00005013663	NA	107.319	0.00443741	0.0526076	87
1972	127360666	uncharacterized LOC127360666	NA	NA	107.292	0.00444736	0.0526883	87
1973	127375246	nocturnin a	ENSDLAG00005027566	nocta	107.289	0.00444873	0.0526883	87
1974	127367805	v-fos FBJ murine osteosarcoma viral oncogene homolog Ab	ENSDLAG00005010958	fosab	107.183	0.00448884	0.0531104	88
1975	127350665	LIM homeobox 4	ENSDLAG00005020552	lhx4	107.183	0.00448891	0.0531104	88
1976	127355865	zinc finger protein 598	ENSDLAG00005002077	znf598	107.152	0.00450066	0.0532226	88
1977	127358083	saxitoxin and tetrodotoxin-binding protein 1-like	NA	NA	107.123	0.0045116	0.053325	88
1978	127365793	CD276 antigen homolog	NA	NA	107.075	0.00452991	0.0535143	88
1979	127360067	actin filament-associated protein 1-like 2	ENSDLAG00005005131	NA	107.041	0.00454324	0.0536447	89
1980	127373887	LSM12 homolog b	ENSDLAG00005007405	lsm12b	106.989	0.00456312	0.0538386	89
1981	127356670	trypsin-like	ENSDLAG00005001389	NA	106.986	0.00456427	0.0538386	89
1982	127352140	COUP transcription factor 2-like	ENSDLAG00005015916	NA	106.954	0.00457647	0.0539552	89
1983	127350301	multimerin 2a	ENSDLAG00005026757	NA	106.915	0.00459172	0.0541078	90
1984	127368031	spermatogenesis-associated protein 45-like	NA	NA	106.772	0.00464771	0.0547399	91
1985	127368859	laminin, alpha 2	ENSDLAG00005020515	NA	106.758	0.00465311	0.0547759	91
1986	127352995	nuclear receptor subfamily 2, group F, member 2	ENSDLAG00005006290	nr2f2	106.748	0.00465703	0.0547945	91
1987	127376115	L-serine dehydratase/L-threonine deaminase-like	ENSDLAG00005011422	NA	106.731	0.00466394	0.0548482	91
1988	127349968	protein tyrosine phosphatase receptor type C	ENSDLAG00005028048	ptprc	106.655	0.00469379	0.0551715	92
1989	127361484	thymocyte selection-associated high mobility group box	ENSDLAG00005026957	tox	106.634	0.00470234	0.0552442	92
1990	127354902	neuronal acetylcholine receptor subunit non-alpha-3-like	ENSDLAG00005018305,ENSDLAG00005026995	NA	106.606	0.0047132	0.0553282	92
1991	127379410	transmembrane protein 179Ba	ENSDLAG00005027982	zgc:110591	106.604	0.00471422	0.0553282	92
1992	127368283	hippocalcin-like 1	ENSDLAG00005029029	NA	106.598	0.00471662	0.0553286	92
1993	127372079	ninjurin 1	ENSDLAG00005026751	NA	106.529	0.00474395	0.0556213	93
1994	127363935	forkhead box protein O1-A-like	ENSDLAG00005000242	NA	106.506	0.00475335	0.0557035	93
1995	127375600	solute carrier family 1 member 3a	ENSDLAG00005017623	slc1a3a	106.493	0.00475869	0.0557382	93
1996	127352135	glucose-6-phosphate isomerase b	ENSDLAG00005024556	gpib	106.479	0.00476423	0.0557584	93
1997	127377983	retinol binding protein 7a, cellular	NA	NA	106.477	0.00476518	0.0557584	93
[truncated: 21,381 more rows]

## Sheet: Suppl Table 2
Supplementary Table 2: FunPat result of time-dependent differential expression analysis in Head kidney tissue.
Rank	element_ID	Description	ENSEMBLID	ZFIN_symbol	Area	p_value	adjusted_p_value	expected number of FP
0	127349886	receptor-transporting protein 3-like	NA	NA	737.085	0	0	0
1	127349884	receptor-transporting protein 3-like	ENSDLAG00005017056	NA	706.288	0	0	0
2	127358051	galectin 17	ENSDLAG00005031036	NA	697.73	0	0	0
3	127358678	interferon alpha-inducible protein 27-like protein 2A	NA	NA	664.036	0	0	0
4	127371052	interferon-induced GTP-binding protein Mx	ENSDLAG00005016371	NA	609.04	0	0	0
5	127374665	sequestosome-1-like	NA	NA	556.36	0	0	0
6	127358685	interferon alpha-inducible protein 27-like protein 2	ENSDLAG00005004982	NA	552.355	1.11022e-16	3.74605e-13	0
7	127371049	zinc finger, NFX1-type containing 1	ENSDLAG00005012780	znfx1	537.6	2.22045e-16	5.24447e-13	0
8	127353307	cytidine monophosphate (UMP-CMP) kinase 2, mitochondrial	ENSDLAG00005023255	cmpk2	537.084	2.22045e-16	5.24447e-13	0
9	127351722	actin alpha 1, skeletal muscle b	ENSDLAG00005007471	NA	536.973	2.22045e-16	5.24447e-13	0
10	127356698	uncharacterized LOC127356698	NA	NA	525.034	5.55112e-16	1.19193e-12	0
11	127353300	radical S-adenosyl methionine domain containing 2	ENSDLAG00005030006	rsad2	518.534	9.99201e-16	1.96668e-12	0
12	127355995	DEXH (Asp-Glu-X-His) box polypeptide 58	ENSDLAG00005021238	dhx58	499.004	4.77396e-15	8.67355e-12	0
13	127353184	probable E3 ubiquitin-protein ligase HERC4	ENSDLAG00005033031	NA	493.162	7.77156e-15	1.31112e-11	0
14	127362944	protein asteroid homolog 1-like	NA	NA	482.565	1.82077e-14	2.86698e-11	0
15	127374644	nucleoside diphosphate kinase B-like	ENSDLAG00005017911	NA	479.255	2.38698e-14	3.52363e-11	0
16	127361926	probable E3 ubiquitin-protein ligase HERC6	NA	NA	469.586	5.20695e-14	7.23429e-11	0
17	127373695	aldolase a, fructose-bisphosphate, b	ENSDLAG00005004302	aldoab	450.918	2.34479e-13	3.07676e-10	0
18	127364676	pyrin-like	NA	NA	445.471	3.63265e-13	4.51577e-10	0
19	127373044	ring finger protein 213b	ENSDLAG00005011935	rnf213b	439.096	6.06182e-13	7.1587e-10	0
20	127350341	interferon induced protein 44g	ENSDLAG00005019782	NA	433.596	9.42357e-13	1.05988e-09	0
21	127366581	urokinase plasminogen activator surface receptor-like	ENSDLAG00005033699	NA	432.753	1.00819e-12	1.08239e-09	0
22	127379479	uncharacterized LOC127379479	NA	NA	417.442	3.43225e-12	3.52463e-09	0
23	127373137	parvalbumin alpha	ENSDLAG00005020292	pvalb3	410.441	6.00109e-12	5.90582e-09	0
24	127353185	probable E3 ubiquitin-protein ligase HERC3	NA	NA	399.582	1.42458e-11	1.27061e-08	0
25	127372811	ATPase sarcoplasmic/endoplasmic reticulum Ca2+ transporting 1, like	ENSDLAG00005006618	NA	399.375	1.44829e-11	1.27061e-08	0
26	127349820	interferon-induced protein with tetratricopeptide repeats 2-like	NA	NA	399.338	1.45249e-11	1.27061e-08	0
27	127356073	parvalbumin beta	ENSDLAG00005005916	pvalb1	397.13	1.73122e-11	1.46034e-08	0
28	127356316	galectin-3-binding protein A-like	ENSDLAG00005018071	zgc:112492	393.15	2.37466e-11	1.93403e-08	0
29	127358398	receptor-transporting protein 4-like	ENSDLAG00005019173	NA	388.5	3.43393e-11	2.70353e-08	0
30	127378500	myosin, light polypeptide 3, skeletal muscle	NA	NA	385.792	4.25574e-11	3.24246e-08	0
31	127352570	troponin T type 3a (skeletal, fast)	ENSDLAG00005018610	tnnt3a	384.849	4.5858e-11	3.3268e-08	0
32	127379198	uncharacterized LOC127379198	NA	NA	384.679	4.64814e-11	3.3268e-08	0
33	127364226	creatine kinase, muscle a	ENSDLAG00005006316	ckma	378.422	7.6248e-11	5.29677e-08	0
34	127358630	interferon alpha-inducible protein 27-like protein 2A	NA	NA	376.617	8.79368e-11	5.93422e-08	0
35	127365742	sacsin	NA	NA	367.693	1.77802e-10	1.16653e-07	0
36	127354406	GTPase IMAP family member 4-like	ENSDLAG00005030296	zgc:171452	366.084	2.01819e-10	1.28832e-07	0
37	127372265	signal transducer and activator of transcription 2	ENSDLAG00005001935	stat2	365.319	2.1436e-10	1.33236e-07	0
38	127356015	E3 ubiquitin-protein ligase rnf213-alpha-like	NA	NA	364.912	2.21341e-10	1.34047e-07	0
39	127366821	glyceraldehyde-3-phosphate dehydrogenase	ENSDLAG00005000264	gapdh	355.561	4.61566e-10	2.72543e-07	0
40	127372991	interferon-induced protein with tetratricopeptide repeats 5-like	NA	NA	352.676	5.78787e-10	3.33424e-07	0
41	127373574	uncharacterized wu:fj29h11	ENSDLAG00005008076	wu:fj29h11	351.639	6.27797e-10	3.53046e-07	0
42	127375748	polyubiquitin-B-like	ENSDLAG00005031343	NA	348.625	7.94961e-10	4.36655e-07	0
43	127358688	zinc finger protein RFP-like	ENSDLAG00005030543,ENSDLAG00005033332	NA	343.013	1.23303e-09	6.61886e-07	0
44	127354968	E3 ubiquitin/ISG15 ligase TRIM25-like	NA	NA	341.486	1.38917e-09	7.2913e-07	0
45	127349746	uncharacterized si:ch211-152f22.4	NA	NA	339.772	1.58802e-09	8.15381e-07	0
46	127378663	signal transducer and activator of transcription 1a	ENSDLAG00005003574	stat1a	339.237	1.65576e-09	8.32074e-07	0
47	127359210	poly (ADP-ribose) polymerase family, member 12b	ENSDLAG00005020051	parp12b	337.413	1.9089e-09	9.39298e-07	0
48	127358077	uncharacterized LOC127358077	NA	NA	327.09	4.26256e-09	2.05464e-06	0
49	127376830	putative helicase mov-10-B.1	ENSDLAG00005001459	NA	325.663	4.76203e-09	2.23383e-06	0
50	127358638	interferon alpha-inducible protein 27-like protein 2A	NA	NA	325.498	4.82346e-09	2.23383e-06	0
51	127356876	myosin light chain, phosphorylatable, fast skeletal muscle a	ENSDLAG00005010562	mylpfa	324.06	5.39269e-09	2.44942e-06	0
52	127372146	opioid growth factor receptor-like	ENSDLAG00005026653	ogfrl2	322.803	5.94495e-09	2.64932e-06	0
53	127375863	polyubiquitin-B-like	ENSDLAG00005032425,ENSDLAG00005033958	NA	316.988	9.32633e-09	4.07923e-06	0
54	127352958	protein PML-like	ENSDLAG00005001333	NA	315.219	1.06932e-08	4.59203e-06	0
55	127379543	eukaryotic translation initiation factor 2-alpha kinase 2	ENSDLAG00005025003	NA	311.829	1.38937e-08	5.85992e-06	0
56	127358818	ubiquitin specific peptidase 18	ENSDLAG00005030871	NA	309.703	1.63687e-08	6.78266e-06	0
57	127365331	epithelial stromal interaction 1	ENSDLAG00005033430	epsti1	308.291	1.82518e-08	7.43256e-06	0
58	127373894	synembryn-A	ENSDLAG00005013619	NA	306.71	2.06144e-08	8.25242e-06	0
59	127375745	polyubiquitin-B-like	NA	NA	304.912	2.3674e-08	9.31925e-06	0
60	127378790	uncharacterized LOC127378790	NA	NA	304.481	2.44718e-08	9.4754e-06	0
61	127364048	phosphorylase, glycogen, muscle A	ENSDLAG00005004968	pygma	304.173	2.50594e-08	9.54641e-06	0
62	127371327	anti-sigma-I factor RsgI2-like	ENSDLAG00005031367	NA	300.824	3.24136e-08	1.2152e-05	0
63	127370668	phosphoglycerate mutase 2 (muscle)	ENSDLAG00005033489	NA	299.766	3.51571e-08	1.29746e-05	0
64	127355919	cilia- and flagella-associated protein 251-like	ENSDLAG00005035083	NA	298.797	3.78718e-08	1.37614e-05	0
65	127362641	creatine kinase, muscle b	ENSDLAG00005014209	NA	297.447	4.20023e-08	1.50311e-05	0
66	127352679	uncharacterized LOC127352679	ENSDLAG00005014714	NA	297.087	4.31772e-08	1.52209e-05	0
67	127365107	sterile alpha motif domain-containing protein 9-like	ENSDLAG00005014498	NA	296.126	4.64769e-08	1.61432e-05	0
68	127365101	titin, tandem duplicate 2	NA	NA	290.699	7.03984e-08	2.40977e-05	0
69	127371129	E3 ubiquitin-protein ligase TRIM39-like	ENSDLAG00005009950	NA	286.091	1.00071e-07	3.37653e-05	0
70	127365186	interferon alpha/beta receptor 2-like	ENSDLAG00005014894	NA	285.145	1.07546e-07	3.57766e-05	0
71	127350605	interferon-induced protein 44-like	ENSDLAG00005019750,ENSDLAG00005028927	NA	284.42	1.13653e-07	3.72829e-05	0
72	127355636	titin homolog	ENSDLAG00005030192	NA	282.998	1.2665e-07	4.09773e-05	0
73	127379287	up-regulator of cell proliferation-like	ENSDLAG00005029506	si:dkey-85k7.12	280.328	1.55165e-07	4.95248e-05	0
74	127362943	protein asteroid homolog 1-like	NA	NA	277.812	1.87838e-07	5.91541e-05	0
75	127367754	E3 ubiquitin-protein ligase TRIM8-like	ENSDLAG00005031520	NA	275.823	2.18423e-07	6.78806e-05	0
76	127377462	troponin C2, fast skeletal type, tandem duplicate 2	ENSDLAG00005018570	tnnc2	271.578	3.01217e-07	9.23953e-05	0
77	127359189	nicotinamide phosphoribosyltransferase 1	ENSDLAG00005025320	nampta	270.738	3.20967e-07	9.71914e-05	0
78	127375881	protein mono-ADP-ribosyltransferase PARP14-like	ENSDLAG00005031704	NA	268.824	3.70899e-07	0.000110449	0
79	127365653	myosin, light chain 1, alkali; skeletal, fast	ENSDLAG00005002632	myl1	268.71	3.74104e-07	0.000110449	0
80	127365770	desmin a	ENSDLAG00005010084	desma	264.282	5.22376e-07	0.000152321	0
81	127365100	titin-like	ENSDLAG00005027267	NA	261.31	6.53231e-07	0.000187359	0
82	127379315	homeobox and leucine zipper encoding b	ENSDLAG00005032593	NA	261.205	6.584e-07	0.000187359	0
83	127366880	adenosine deaminase RNA specific	ENSDLAG00005011759	adar	258.492	8.0717e-07	0.000226959	0
84	127358756	uncharacterized LOC127358756	ENSDLAG00005025840	si:ch211-244b2.4	257.102	8.9583e-07	0.000248925	0
85	127375864	polyubiquitin-B-like	ENSDLAG00005033958	isg15	256.345	9.48095e-07	0.000260384	0
86	127360040	uncharacterized LOC127360040	ENSDLAG00005003299	NA	256.087	9.66586e-07	0.000262411	0
87	127365236	interferon induced with helicase C domain 1	ENSDLAG00005019389	ifih1	252.002	1.31207e-06	0.000352157	0
88	127371443	myosin heavy chain, fast skeletal muscle-like	ENSDLAG00005020815	NA	250.682	1.44798e-06	0.000384267	0
89	127352587	troponin I, fast skeletal muscle-like	NA	NA	246.512	1.9757e-06	0.00051849	0
90	127349584	uncharacterized LOC127349584	NA	NA	245.776	2.0869e-06	0.000541655	0
91	127357083	myosin heavy chain, fast skeletal muscle-like	NA	NA	245.119	2.19145e-06	0.000562608	0
92	127371444	myosin heavy chain, fast skeletal muscle-like	ENSDLAG00005028302	myhb	242.563	2.6495e-06	0.000672886	0
93	127355424	tripartite motif containing 25	ENSDLAG00005012893	trim25	240.674	3.04794e-06	0.000765844	0
94	127358759	uncharacterized LOC127358759	ENSDLAG00005025844	NA	240.246	3.14615e-06	0.000782198	0
95	127379316	guanosine monophosphate reductase 2	ENSDLAG00005027754	gmpr2	239.688	3.2788e-06	0.000806687	0
96	127352582	troponin I, fast skeletal muscle-like	ENSDLAG00005018746	tnni2a.1	238.28	3.63888e-06	0.000886048	0
97	127353420	myosin heavy chain, fast skeletal muscle-like	NA	NA	237.132	3.96138e-06	0.000954734	0
98	127371841	nicotinamide phosphoribosyltransferase 2	ENSDLAG00005018126	namptb	236.583	4.12533e-06	0.000984203	0
99	127354955	E3 ubiquitin/ISG15 ligase TRIM25-like	NA	NA	236.01	4.30348e-06	0.00101218	0
100	127358697	protein mono-ADP-ribosyltransferase PARP11	ENSDLAG00005023602	NA	235.932	4.32831e-06	0.00101218	0
101	127368551	actin alpha cardiac muscle 1a	ENSDLAG00005005680	NA	234.416	4.84061e-06	0.00112089	0
102	127351434	troponin T, fast skeletal muscle isoforms-like	ENSDLAG00005019645	NA	232.949	5.3936e-06	0.00123681	0
103	127353423	protein NLRC5-like	ENSDLAG00005032672	NA	231.201	6.13394e-06	0.00139305	0
104	127366237	poly(ADP-ribose) polymerase family member 9	ENSDLAG00005033554	NA	230.894	6.27428e-06	0.00141135	0
105	127353419	myosin heavy chain, fast skeletal muscle-like	ENSDLAG00005029605	NA	227.026	8.33505e-06	0.00185722	0
106	127364545	uncharacterized LOC127364545	NA	NA	224.864	9.76476e-06	0.00215546	0
107	127370766	poly (ADP-ribose) glycohydrolase, like	ENSDLAG00005004962	pargl	224.555	9.98799e-06	0.00218432	0
108	127371510	E3 ubiquitin-protein ligase DTX3L-like	NA	NA	224.171	1.02724e-05	0.00222591	0
109	127364666	uncharacterized LOC127364666	NA	NA	223.432	1.08426e-05	0.00232811	0
110	127362115	apolipoprotein A-I-like	ENSDLAG00005028159	NA	222.872	1.1296e-05	0.0024036	0
111	127379225	CD68 molecule	NA	NA	220.604	1.33282e-05	0.00281071	0
112	127367881	calsequestrin 1a	ENSDLAG00005022464	casq1a	216.948	1.73913e-05	0.00363509	0
113	127369355	methyltransferase 4, N6-adenosine	ENSDLAG00005019846	mettl4	213.505	2.23267e-05	0.00462574	1
114	127369354	structural maintenance of chromosomes flexible hinge domain containing 1	NA	NA	212.587	2.38603e-05	0.00490049	1
115	127373227	DNA-damage-inducible transcript 4	ENSDLAG00005034630	NA	210.046	2.86699e-05	0.00583754	1
116	127366185	secernin 3	ENSDLAG00005026258	scrn3	205.297	4.03589e-05	0.00814732	1
117	127362649	rhomboid-related protein 4-like	ENSDLAG00005005041	NA	203.082	4.73108e-05	0.00946978	1
118	127353169	haloacid dehalogenase like hydrolase domain containing 5	ENSDLAG00005001612	hdhd5	202.694	4.86461e-05	0.00965523	1
119	127372126	tripartite motif containing 107	NA	NA	202.106	5.07378e-05	0.00998646	1
120	127371514	uncharacterized LOC127371514	NA	NA	201.788	5.19065e-05	0.0101321	1
121	127361865	thyroid hormone responsive	NA	NA	201.06	5.4683e-05	0.0105797	1
122	127367828	heat shock protein 90, alpha (cytosolic), class A member 1, tandem duplicate 2	ENSDLAG00005001074	hsp90aa1.2	200.861	5.54662e-05	0.0105797	1
123	127358770	uncharacterized LOC127358770	NA	NA	200.841	5.55436e-05	0.0105797	1
124	127365016	transferrin-a	ENSDLAG00005008061	tfa	199.729	6.01385e-05	0.0113633	1
125	127363101	XIAP associated factor 1	ENSDLAG00005010927	NA	198.506	6.56252e-05	0.0123016	2
126	127353421	myosin heavy chain, fast skeletal muscle-like	NA	NA	198.329	6.64547e-05	0.012359	2
127	127366990	nuclear receptor coactivator 7-like	ENSDLAG00005022925	NA	197.259	7.17249e-05	0.0132349	2
128	127362174	dehydrogenase/reductase (SDR family) member 13b.2	ENSDLAG00005006073	dhrs13b.1	195.156	8.32956e-05	0.0152049	2
129	127352523	OTU deubiquitinase 4	NA	NA	195.09	8.36887e-05	0.0152049	2
130	127368403	cerebellin-2-like	ENSDLAG00005006753	NA	194.583	8.67569e-05	0.0156306	2
131	127359102	myosin binding protein C1	ENSDLAG00005015940	mybpc1	194.41	8.7825e-05	0.0156306	2
132	127368402	cerebellin-2-like	NA	NA	194.38	8.80169e-05	0.0156306	2
133	127372027	tropomyosin 3	ENSDLAG00005024512	NA	192.585	9.99617e-05	0.0176194	2
134	127356072	parvalbumin beta-1-like	ENSDLAG00005001736	pvalb1	192.156	0.000103045	0.0180283	2
135	127356066	zinc finger CCCH-type containing 7Ba	ENSDLAG00005008571	NA	191.527	0.000107734	0.0187101	3
136	127361813	polymeric immunoglobulin receptor	ENSDLAG00005030319	pigr	188.601	0.000132466	0.0228374	3
137	127355438	solute carrier family 25 member 4	ENSDLAG00005005455	slc25a4	188.304	0.000135273	0.0231522	3
138	127357679	type-4 ice-structuring protein LS-12-like	ENSDLAG00005034178	NA	187.269	0.000145495	0.0247227	3
139	127367741	fatty acid binding protein 10a, liver basic	NA	NA	185.655	0.000162987	0.0274971	4
140	127364672	triadin-like	NA	NA	184.646	0.00017494	0.029167	4
141	127352135	glucose-6-phosphate isomerase b	ENSDLAG00005024556	gpib	184.613	0.000175355	0.029167	4
142	127373896	interferon regulatory factor 3	ENSDLAG00005013577	irf3	184.5	0.000176744	0.0291924	4
143	127367311	apolipoprotein A-II	ENSDLAG00005000442	apoa2	183.786	0.000185816	0.0304445	4
144	127349523	FMR1 autosomal homolog 2	ENSDLAG00005026008	fxr2	183.703	0.000186903	0.0304445	4
145	127366235	poly(ADP-ribose) polymerase family member 14-related sequence 1	NA	NA	183.079	0.000195253	0.0315869	5
146	127371400	ubiquitin-like modifier activating enzyme 7	ENSDLAG00005023600	uba7	182.498	0.000203358	0.0326742	5
147	127356849	sarcalumenin	ENSDLAG00005013956	srl	182.28	0.000206469	0.0329499	5
148	127355066	GTPase IMAP family member 4-like	NA	NA	180.908	0.000227247	0.0360225	5
149	127349908	transporter associated with antigen processing, subunit type a	ENSDLAG00005012408	tap2a	180.374	0.000235874	0.0371408	6
150	127371759	FKBP prolyl isomerase 5	ENSDLAG00005031856	fkbp5	179.413	0.000252214	0.0394506	6
151	127373018	kelch-like family member 31	ENSDLAG00005031785	klhl31	178.372	0.000271172	0.042137	6
152	127376672	uncharacterized LOC127376672	ENSDLAG00005006575	NA	176.937	0.000299607	0.0462512	7
153	127366227	nebulin	ENSDLAG00005007636	NA	176.285	0.000313471	0.048077	7
154	127366657	trypsin-2-like	ENSDLAG00005000517	NA	175.737	0.000325623	0.0496186	8
155	127352581	troponin I, fast skeletal muscle-like	ENSDLAG00005032524	tnni2a.2	175.539	0.000330119	0.0498255	8
156	127378568	mono-ADP ribosylhydrolase 2	ENSDLAG00005000090	macrod2	175.492	0.0003312	0.0498255	8
157	127359034	uncharacterized LOC127359034	NA	NA	175.203	0.000337899	0.0505116	8
158	127354223	arachidonate 12-lipoxygenase, 12R-type-like	NA	NA	174.104	0.0003646	0.0541603	9
159	127358700	troponin I, slow skeletal muscle-like	ENSDLAG00005023464	NA	173.907	0.000369599	0.0545598	9
160	127366988	nuclear receptor coactivator 7-like	ENSDLAG00005034309	NA	173.687	0.000375243	0.0550488	9
161	127377998	uncharacterized LOC127377998	NA	NA	173.259	0.000386526	0.0563541	9
162	127349885	receptor-transporting protein 3-like	NA	NA	172.837	0.000397954	0.0576642	9
163	127353417	myosin heavy chain, fast skeletal muscle-like	NA	NA	172.364	0.000411135	0.059211	10
164	127374643	leukocyte cell-derived chemotaxin-2-like	NA	NA	172.145	0.000417398	0.0597486	10
165	127356818	E3 ubiquitin/ISG15 ligase TRIM25-like	NA	NA	171.689	0.000430728	0.0610006	10
166	127356058	interferon-induced protein 35	ENSDLAG00005021869	ifi35	171.61	0.00043309	0.0610006	10
167	127378223	myozenin 1a	ENSDLAG00005008186	NA	171.583	0.000433892	0.0610006	10
168	127356784	uncharacterized LOC127356784	NA	NA	170.295	0.000474087	0.0662571	11
169	127372377	glycerol-3-phosphate dehydrogenase 1b	ENSDLAG00005019000	gpd1b	169.985	0.000484298	0.0672861	11
170	127359059	E3 ubiquitin-protein ligase TRIM21-like	ENSDLAG00005021219	NA	168.661	0.000530386	0.0732585	12
171	127370687	adenylate kinase 1	ENSDLAG00005000761	ak1	168.285	0.000544251	0.0747364	13
172	127356438	ATPase sarcoplasmic/endoplasmic reticulum Ca2+ transporting 1	ENSDLAG00005025196	NA	167.544	0.000572602	0.0781751	13
173	127371597	myosin binding protein Hb	ENSDLAG00005023570	mybphb	167.182	0.00058697	0.0796762	14
174	127361805	cylicin-2-like	NA	NA	167.059	0.000591908	0.0798872	14
175	127371141	translocase of outer mitochondrial membrane 34	ENSDLAG00005010814	tomm34	166.928	0.000597249	0.0801502	14
176	127358615	galectin-8-like	ENSDLAG00005028932	NA	166.278	0.000624363	0.0833155	15
177	127373653	LIM domain binding 3b	ENSDLAG00005023928	ldb3b	166.073	0.000633201	0.0839823	15
178	127379290	neuroligin 2a	ENSDLAG00005031147	nlgn2a	165.997	0.000636472	0.0839823	15
179	127355505	5'-3' exonuclease PLD4	ENSDLAG00005000276	NA	165.712	0.000648971	0.0851558	15
180	127365627	carbamoyl-phosphate synthase 1, mitochondrial	ENSDLAG00005003390	cps1	164.832	0.000689134	0.0899262	16
181	127366707	c-Myc-binding protein-like	ENSDLAG00005029266	NA	164.693	0.000695675	0.0902811	16
182	127367573	fucolectin-7-like	NA	NA	164.211	0.000718939	0.0927903	17
183	127358987	enolase 3, (beta, muscle)	ENSDLAG00005006004	NA	163.685	0.000745128	0.0956477	17
184	127361529	uncharacterized LOC127361529	NA	NA	163.305	0.000764613	0.0976183	18
185	127370370	tropomyosin 2 (beta)	ENSDLAG00005030925	tpm2	162.351	0.000815838	0.103146	19
186	127377140	BPI fold containing family C, like	ENSDLAG00005016879	bpifcl	162.337	0.000816642	0.103146	19
187	127349913	E3 ubiquitin-protein ligase rnf213-alpha-like	NA	NA	161.294	0.000876506	0.110118	20
188	127365188	interleukin-10 receptor subunit beta-like	ENSDLAG00005014912	NA	161.116	0.000887117	0.110861	21
189	127379261	uncharacterized si:ch211-212k18.15	ENSDLAG00005006645	NA	160.178	0.00094525	0.117504	22
190	127371445	myosin heavy chain, fast skeletal muscle-like	NA	NA	158.948	0.00102722	0.127025	23
191	127372984	transcription elongation regulator 1 like	ENSDLAG00005032725	NA	158.628	0.00104959	0.129116	24
192	127378512	kelch-like protein 41b	ENSDLAG00005018591	NA	158.494	0.00105917	0.12962	25
193	127365498	hydroxy-delta-5-steroid dehydrogenase, 3 beta- and steroid delta-isomerase 1	NA	NA	158.171	0.00108249	0.131791	25
194	127365499	uncharacterized LOC127365499	NA	NA	157.94	0.00109943	0.132746	26
195	127363843	baculoviral IAP repeat containing 2	ENSDLAG00005011374	birc2	157.911	0.00110158	0.132746	26
196	127379262	uncharacterized LOC127379262	NA	NA	157.718	0.00111601	0.133802	26
197	127349686	F-box protein 7	ENSDLAG00005005176	fbxo7	157.389	0.00114104	0.136112	27
198	127350947	galectin-3-binding protein B-like	ENSDLAG00005009434	NA	156.898	0.00117936	0.139977	28
199	127379192	leucine-rich repeat LGI family member 2-like	ENSDLAG00005022371,ENSDLAG00005028049	NA	156.785	0.00118835	0.140288	28
200	127351507	interleukin-1 receptor-like 1	ENSDLAG00005015908,ENSDLAG00005021681	NA	156.716	0.00119387	0.140288	28
201	127363553	myomegalin-like	ENSDLAG00005025119	NA	155.092	0.00133134	0.155668	29
202	127351077	terminal nucleotidyltransferase 4B	ENSDLAG00005024732	tent4b	154.974	0.00134196	0.155714	30
203	127359679	DELTA-thalatoxin-Avl1a-like	ENSDLAG00005016654	NA	154.941	0.00134492	0.155714	31
204	127354247	unc-93 homolog B1, TLR signaling regulator	NA	NA	153.994	0.00143296	0.165098	32
205	127376457	steroidogenic acute regulatory protein	ENSDLAG00005003419	star	153.722	0.0014592	0.167305	33
206	127377108	uridine-cytidine kinase 1-like 1b	ENSDLAG00005009109	uckl1b	152.374	0.00159669	0.182184	34
207	127367315	uncharacterized LOC127367315	NA	NA	151.97	0.00164021	0.18625	35
208	127360317	arginase 1	ENSDLAG00005004510	NA	151.476	0.00169516	0.191569	36
209	127366101	MORC family CW-type zinc finger 3a	ENSDLAG00005025564	morc3a	150.981	0.0017519	0.197038	37
210	127365611	PHD finger protein 11	ENSDLAG00005019792	NA	150.462	0.00181342	0.202991	38
211	127351825	GTPase IMAP family member 8-like	ENSDLAG00005017486	NA	150.358	0.00182598	0.203433	39
212	127364473	E3 ubiquitin-protein ligase TRIM21-like	ENSDLAG00005032907	NA	149.883	0.00188444	0.208961	40
213	127359827	ubiquitin carboxyl-terminal hydrolase 12-like	ENSDLAG00005032777	NA	149.563	0.00192483	0.212441	41
214	127366656	trypsin-2	NA	NA	149.292	0.00195977	0.215292	42
215	127355685	E3 ubiquitin/ISG15 ligase TRIM25-like	NA	NA	148.302	0.00209259	0.228819	43
216	127356168	60S ribosomal protein L3-like	ENSDLAG00005011034	NA	147.972	0.0021387	0.232783	44
217	127356968	interferon-induced very large GTPase 1-like	ENSDLAG00005033471	NA	147.533	0.00220173	0.238544	45
218	127379449	interferon-induced very large GTPase 1-like	NA	NA	146.689	0.00232775	0.251046	46
219	127363780	uncharacterized LOC127363780	NA	NA	146.01	0.00243427	0.261341	47
220	127379258	ubiquitin carboxyl-terminal hydrolase 17-like protein D	ENSDLAG00005029606	NA	145.741	0.00247776	0.264806	48
221	127357707	kelch-like family member 43	ENSDLAG00005033309	klhl43	145.451	0.00252549	0.267316	49
222	127361862	gastrotropin-like	NA	NA	145.432	0.00252863	0.267316	50
223	127353576	ankyrin repeat domain 27 (VPS9 domain)	ENSDLAG00005014832	NA	145.393	0.0025352	0.267316	51
224	127367428	alpha-2-HS-glycoprotein 2	NA	NA	144.918	0.00261566	0.274575	52
225	127360619	uncharacterized LOC127360619	NA	NA	144.799	0.00263604	0.27549	53
226	127367404	apolipoprotein C-I	ENSDLAG00005027668	NA	144.66	0.00266033	0.276803	54
227	127375604	G kinase anchoring protein 1	ENSDLAG00005028817	gkap1	144.451	0.00269709	0.278841	55
228	127352937	milk fat globule EGF and factor V/VIII domain containing b	ENSDLAG00005001662	mfge8b	144.414	0.00270353	0.278841	56
229	127358083	saxitoxin and tetrodotoxin-binding protein 1-like	NA	NA	143.858	0.00280401	0.287948	57
230	127370812	heat shock protein 5	ENSDLAG00005001005	NA	143.293	0.00290964	0.297501	58
231	127366121	four and a half LIM domains protein 2	ENSDLAG00005016283	fhl2a	142.849	0.00299545	0.304955	59
232	127376363	eotaxin-like	NA	NA	142.002	0.003166	0.320935	60
233	127360868	uncharacterized LOC127360868	NA	NA	141.674	0.00323455	0.326482	61
234	127354570	parvalbumin 7	ENSDLAG00005001865	pvalb7	141.362	0.00330092	0.331763	62
235	127354624	low density lipoprotein receptor b	ENSDLAG00005008870	ldlrb	141.264	0.00332211	0.332479	63
236	127363975	calsequestrin 1b	ENSDLAG00005002245	casq1b	141.055	0.00336764	0.335613	64
237	127375081	smoothelin-like 1	NA	NA	140.713	0.00344353	0.341734	65
238	127355327	NACHT, LRR and PYD domains-containing protein 12-like	ENSDLAG00005035020	NA	140.04	0.00359759	0.355529	66
239	127353698	spire-type actin nucleation factor 2	ENSDLAG00005015768	spire2	139.93	0.00362331	0.356579	67
240	127352868	myosin heavy chain, fast skeletal muscle-like	NA	NA	139.832	0.0036464	0.357362	68
241	127354823	suppressor of cytokine signaling 1-like	ENSDLAG00005033441	socs1b	139.097	0.00382469	0.371914	69
242	127353460	protein NLRC5-like	NA	NA	139.09	0.00382638	0.371914	70
243	127376895	spermatogenesis associated serine rich 2	ENSDLAG00005032098	NA	138.743	0.00391345	0.378819	71
244	127359224	uncharacterized LOC127359224	ENSDLAG00005027919	NA	138.537	0.00396608	0.382346	72
245	127359603	endonuclease domain-containing 1 protein-like	NA	NA	138.043	0.00409501	0.392846	73
246	127360647	GTPase IMAP family member 8-like	ENSDLAG00005030674	NA	137.993	0.00410825	0.392846	74
247	127353948	interferon regulatory factor 7	ENSDLAG00005008784	irf7	136.905	0.00440729	0.418428	75
248	127378759	hemopexin b	ENSDLAG00005021309	NA	136.891	0.00441122	0.418428	76
249	127354720	DnaJ heat shock protein family (Hsp40) member A1	ENSDLAG00005001607	dnaja1	136.395	0.00455461	0.429319	77
250	127350678	synaptopodin 2-like a	NA	NA	136.369	0.00456239	0.429319	78
251	127363025	titin-like	ENSDLAG00005003267	NA	136.003	0.00467109	0.437804	79
252	127376535	betaine--homocysteine S-methyltransferase 1-like	ENSDLAG00005023874	NA	135.391	0.00485874	0.453591	80
253	127363759	tripartite motif-containing protein 16-like	ENSDLAG00005029578	NA	133.711	0.0054116	0.503215	81
254	127352019	40S ribosomal protein S16-like	NA	NA	133.641	0.00543598	0.5035	82
255	127368233	interferon-induced protein 44-like	NA	NA	133.098	0.00562805	0.519254	83
256	127369512	carbonic anhydrase 1	ENSDLAG00005020435	ca2	132.884	0.00570539	0.524341	84
257	127368400	cerebellin-2-like	ENSDLAG00005027008	NA	132.395	0.00588646	0.538885	85
258	127354390	complement C3-like	NA	NA	132.084	0.0060044	0.547559	86
259	127372603	musculoskeletal, embryonic nuclear protein 1b	NA	NA	131.876	0.00608452	0.552732	87
260	127352225	myomesin 2b	ENSDLAG00005012143	NA	131.396	0.00627324	0.566515	88
261	127367107	SPRY domain-containing SOCS box protein 1	NA	NA	131.369	0.00628422	0.566515	89
262	127354304	histone H2B 1/2-like	ENSDLAG00005027654	NA	130.681	0.00656529	0.589603	90
263	127362983	uncharacterized LOC127362983	ENSDLAG00005002533	NA	130.579	0.006608	0.591191	91
264	127359607	protein phosphatase 1K, mitochondrial-like	ENSDLAG00005003445	NA	130.277	0.0067357	0.600341	92
265	127352549	E3 ubiquitin-protein ligase TRIM21-like	NA	NA	130.165	0.00678358	0.601397	93
266	127362363	galectin-9-like	ENSDLAG00005001138	lgals9l5	130.08	0.00682058	0.601397	94
267	127349831	tRNA methyltransferase 1-like	ENSDLAG00005006371	trmt1l	130.072	0.00682393	0.601397	95
268	127351382	cathepsin Ba	ENSDLAG00005004816	ctsba	129.857	0.00691769	0.607394	96
269	127371326	uncharacterized LOC127371326	ENSDLAG00005001179	NA	129.761	0.00695963	0.608218	97
270	127353228	carnitine palmitoyltransferase 1Ab (liver)	ENSDLAG00005006785	cpt1ab	129.718	0.00697858	0.608218	98
271	127367279	cytochrome P450 11B, mitochondrial	ENSDLAG00005006550	NA	129.072	0.00727029	0.631313	99
272	127367040	myomesin 1a (skelemin)	ENSDLAG00005022015	myom1a	128.937	0.0073322	0.634356	100
273	127350642	fetuin B	NA	NA	128.398	0.0075862	0.653936	101
274	127359698	transcription factor 7-like	NA	NA	127.654	0.00795089	0.68288	102
275	127375844	C-X-C motif chemokine 9-like	ENSDLAG00005027296	NA	127.539	0.00800891	0.683725	103
276	127358085	uncharacterized LOC127358085	ENSDLAG00005032518	NA	127.519	0.00801862	0.683725	104
277	127366464	tripartite motif-containing protein 16-like	NA	NA	127.296	0.00813229	0.690923	105
278	127376399	fatty acid-binding protein, liver-type-like	ENSDLAG00005034712	NA	127.196	0.00818341	0.692774	106
279	127366840	CD209 antigen-like protein C	ENSDLAG00005005393	NA	127.009	0.0082802	0.698465	107
280	127352896	tropomyosin 1 (alpha)	ENSDLAG00005014511	NA	124.458	0.00971554	0.816624	108
281	127376434	GTPase IMAP family member 8-like	ENSDLAG00005020194	NA	123.97	0.0100164	0.838928	109
282	127355956	choline transporter-like protein 2	ENSDLAG00005014025	NA	123.53	0.0102943	0.857847	110
283	127379248	purine nucleoside phosphorylase 5a	ENSDLAG00005018758	pnp5a	123.498	0.0103149	0.857847	111
284	127370529	protein AMBP-like	ENSDLAG00005000501	ambp	123.264	0.0104664	0.867393	112
285	127370488	granulocyte-macrophage colony-stimulating factor receptor subunit alpha-like	NA	NA	122.988	0.0106474	0.877875	113
286	127368835	cap methyltransferase 1	ENSDLAG00005019404	NA	122.958	0.0106673	0.877875	114
287	127356772	uncharacterized LOC127356772	NA	NA	122.847	0.0107412	0.880891	115
288	127377947	lysine-specific demethylase 9	ENSDLAG00005007798	NA	122.751	0.0108055	0.883101	116
289	127352408	protein NLRC5-like	NA	NA	122.346	0.0110811	0.902498	117
290	127370641	complement component 9	NA	NA	121.961	0.0113488	0.918557	118
291	127353418	myosin heavy chain, fast skeletal muscle-like	NA	NA	121.95	0.0113561	0.918557	119
292	127375568	terminal nucleotidyltransferase 2	ENSDLAG00005024048	tent2	121.545	0.0116445	0.938678	120
293	127358274	elongation factor 1-alpha	ENSDLAG00005028494	NA	121.117	0.0119569	0.960577	121
294	127365306	GTPase IMAP family member 4-like	ENSDLAG00005014191	NA	120.654	0.0123042	0.98513	122
295	127371225	interleukin 10	ENSDLAG00005030039	il10	120.364	0.0125265	0.999541	123
296	127358127	uncharacterized LOC127358127	NA	NA	120.176	0.0126719	1	124
297	127366658	trypsin-1-like	ENSDLAG00005000517	NA	120.007	0.0128049	1	125
298	127360724	fibrinogen alpha chain	ENSDLAG00005003050	NA	119.808	0.0129631	1	126
299	127377921	ETS variant transcription factor 7	ENSDLAG00005019610	etv7	118.673	0.0138993	1	127
300	127360727	fibrinogen beta chain	ENSDLAG00005002651	NA	118.497	0.0140498	1	128
301	127355535	actin, alpha cardiac muscle	ENSDLAG00005001122	NA	118.254	0.0142606	1	129
302	127369541	inositol monophosphatase 1-like	ENSDLAG00005019941	NA	117.862	0.0146072	1	130
303	127352593	uncharacterized LOC127352593	NA	NA	117.846	0.0146215	1	131
304	127377977	G0/G1 switch 2	NA	NA	117.753	0.014705	1	132
305	127363864	E3 ubiquitin-protein ligase TRIM21-like	ENSDLAG00005027898	NA	117.334	0.0150865	1	133
306	127371935	troponin T, slow skeletal muscle-like	NA	NA	117.278	0.0151383	1	134
307	127358992	myelin-oligodendrocyte glycoprotein-like	ENSDLAG00005027753	NA	117.15	0.0152565	1	135
308	127371746	Transmembrane protein 150A-like	ENSDLAG00005027235	zgc:154058	116.979	0.0154165	1	136
309	127355896	tripartite motif-containing protein 16-like	NA	NA	116.97	0.015425	1	137
310	127378173	ATP-dependent 6-phosphofructokinase, muscle type-like	ENSDLAG00005005095	pfkma	116.914	0.0154782	1	138
311	127369353	small muscle protein X-linked	NA	NA	116.497	0.0158769	1	139
312	127353263	E3 ubiquitin/ISG15 ligase TRIM25	ENSDLAG00005017508	si:dkey-29p10.4	116.447	0.0159249	1	140
313	127365891	TLR adapter interacting with SLC15A4 on the lysosome	NA	NA	116.191	0.0161754	1	141
314	127355440	myozenin 2b	ENSDLAG00005005064	myoz2b	116.173	0.0161933	1	142
315	127358271	cyclic GMP-AMP synthase	ENSDLAG00005014694	NA	116.069	0.0162958	1	143
316	127359885	GTPase IMAP family member 9-like	ENSDLAG00005033854	NA	115.991	0.016373	1	144
317	127367019	syntaxin 17	NA	NA	115.864	0.0165004	1	145
318	127377827	troponin C type 1b (slow)	ENSDLAG00005010348	NA	115.552	0.0168159	1	146
319	127367152	myelin basic protein-like	ENSDLAG00005002464	NA	115.41	0.0169609	1	147
320	127349911	proteasome 20S subunit beta 12	ENSDLAG00005031475	psmb12	115.122	0.0172599	1	148
321	127373692	synaptopodin 2-like b	ENSDLAG00005023961	synpo2lb	114.965	0.0174251	1	149
322	127358356	taxilin beta b	ENSDLAG00005024427	NA	114.583	0.0178327	1	150
323	127374357	stimulator of interferon response cGAMP interactor 1	ENSDLAG00005021743	sting1	114.516	0.017905	1	151
324	127361243	uncharacterized LOC127361243	NA	NA	113.124	0.0194754	1	152
325	127371047	uncharacterized LOC127371047	NA	NA	112.705	0.0199721	1	153
326	127379364	plac8 onzin related protein 1	NA	NA	112.68	0.0200014	1	154
327	127379518	coiled-coil domain containing 149a	NA	NA	112.52	0.0201954	1	155
328	127372340	phosphofructokinase, muscle b	ENSDLAG00005000678	pfkmb	112.475	0.02025	1	156
329	127365791	ICOS ligand-like	NA	NA	112.42	0.0203166	1	157
330	127356463	cell death-inducing p53-target protein 1 homolog	ENSDLAG00005025830	NA	112.109	0.0207001	1	158
331	127352030	uncharacterized LOC127352030	NA	NA	111.771	0.0211233	1	159
332	127372346	inter-alpha-trypsin inhibitor heavy chain H3-like	ENSDLAG00005014680	zgc:112265	111.569	0.0213807	1	160
333	127372250	protein shisa-5-like	NA	NA	111.551	0.021404	1	161
334	127374348	TSC22 domain family, member 3	ENSDLAG00005034468	tsc22d3	111.399	0.0215996	1	162
335	127371008	lysozyme	NA	NA	111.221	0.0218311	1	163
336	127352448	E3 ubiquitin-protein ligase TRIM21-like	ENSDLAG00005028209	NA	111.171	0.0218955	1	164
337	127375470	alpha-1-antitrypsin-like protein CM55-MS	ENSDLAG00005003735	NA	111.03	0.0220817	1	165
338	127365048	steroid 17-alpha-hydroxylase/17,20 lyase	ENSDLAG00005035102	NA	110.733	0.0224768	1	166
339	127376562	lymphocyte antigen 6D-like	NA	NA	110.455	0.0228523	1	167
340	127367951	neurofilament heavy polypeptide-like	NA	NA	110.222	0.0231713	1	168
341	127353275	filamin-C-like	ENSDLAG00005020828	NA	110.054	0.023405	1	169
342	127366654	trypsin-like	NA	NA	109.674	0.0239398	1	170
343	127354388	myosin heavy chain, fast skeletal muscle-like	ENSDLAG00005027310	NA	109.312	0.0244603	1	171
344	127379629	myozenin-2-like	ENSDLAG00005027006	myoz2a	109.294	0.0244863	1	172
345	127362165	alpha-2-macroglobulin-like	ENSDLAG00005027832	NA	109.27	0.0245215	1	173
346	127366056	transmembrane protein 182a	ENSDLAG00005016330	tmem182a	109.097	0.0247736	1	174
347	127359134	dnaJ homolog subfamily B member 9-like	ENSDLAG00005021636	NA	109.054	0.0248378	1	175
348	127352585	troponin I, fast skeletal muscle-like	ENSDLAG00005018667	tnni2a.2	108.758	0.0252766	1	176
349	127352885	kyphoscoliosis peptidase	NA	NA	108.402	0.0258151	1	177
350	127359877	tripartite motif-containing protein 16-like protein	NA	NA	108.316	0.0259466	1	178
351	127370697	fructose-1,6-bisphosphatase 1b	ENSDLAG00005011901	NA	107.998	0.0264396	1	179
352	127349685	RNA 2',3'-cyclic phosphate and 5'-OH ligase	ENSDLAG00005028562	rtcb	107.92	0.0265614	1	180
353	127366957	proline-rich transmembrane protein 1-like	NA	NA	107.849	0.0266733	1	181
354	127351383	GTPase IMAP family member 6-like	NA	NA	107.562	0.0271287	1	182
355	127378489	adrenodoxin-like	ENSDLAG00005033325	NA	107.432	0.0273381	1	183
356	127362972	uncharacterized LOC127362972	NA	NA	107.402	0.0273854	1	184
357	127356076	four and a half LIM domains 5	ENSDLAG00005004516	NA	107.383	0.0274174	1	185
358	127358540	uncharacterized LOC127358540	ENSDLAG00005026460	NA	107.263	0.0276105	1	186
359	127354952	Copper-only SOD repeat protein	NA	NA	107.176	0.0277528	1	187
360	127369624	uncharacterized LOC127369624	NA	NA	107.126	0.0278353	1	188
361	127370821	myosin light chain 4-like	ENSDLAG00005028553	NA	107.035	0.0279848	1	189
362	127355543	tripartite motif-containing protein 16-like	NA	NA	106.972	0.0280885	1	190
363	127377661	pancreatic progenitor cell differentiation and proliferation factor a	NA	NA	106.785	0.0283984	1	191
364	127355917	heme oxygenase 1a	ENSDLAG00005025440	hmox1a	106.467	0.0289335	1	192
365	127357668	H-2 class I histocompatibility antigen, Q9 alpha chain-like	NA	NA	106.379	0.0290836	1	193
366	127360811	immunoglobulin lambda constant 1-like	NA	NA	106.115	0.029539	1	194
367	127349768	uncharacterized si:ch211-1a19.3	NA	NA	105.741	0.0301916	1	195
368	127378900	hyaluronan-binding protein 2-like	ENSDLAG00005023254	NA	105.67	0.0303174	1	196
369	127350813	calreticulin-like	ENSDLAG00005015384	NA	105.667	0.0303238	1	197
370	127350615	calreticulin 3b	NA	NA	105.608	0.0304291	1	198
371	127376993	uncharacterized LOC127376993	NA	NA	105.589	0.0304619	1	199
372	127369724	insulin induced gene 1	ENSDLAG00005011438	NA	105.531	0.0305656	1	200
373	127356523	uncharacterized LOC127356523	ENSDLAG00005028647	NA	105.426	0.0307536	1	201
374	127355223	caveolae associated protein 4b	ENSDLAG00005030967	NA	105.301	0.030979	1	202
375	127374565	uncharacterized LOC127374565	ENSDLAG00005028411	NA	104.73	0.03203	1	203
376	127372988	BAR/IMD domain containing adaptor protein 2b	ENSDLAG00005013487	baiap2b	104.7	0.0320851	1	204
377	127376709	zinc-binding protein A33-like	NA	NA	104.59	0.0322923	1	205
378	127375645	protein phosphatase 1 regulatory subunit 3C2, duplicate b	ENSDLAG00005027750	zgc:77112	104.574	0.0323224	1	206
379	127355513	GTPase IMAP family member 4-like	NA	NA	104.532	0.0324006	1	207
380	127354938	creatine kinase, brain a	ENSDLAG00005008698	NA	104.402	0.0326477	1	208
381	127376430	golgin subfamily A member 4-like	NA	NA	104.196	0.0330403	1	209
382	127360208	tripartite motif-containing protein 16-like	ENSDLAG00005027431	NA	104.124	0.0331797	1	210
383	127371703	acidic mammalian chitinase-like	ENSDLAG00005000906	NA	103.584	0.0342375	1	211
384	127352796	mannose-binding protein C-like	NA	NA	103.399	0.0346062	1	212
385	127375845	C-X-C motif chemokine 9-like	NA	NA	102.746	0.0359387	1	213
386	127358418	lipase, hormone-sensitive a	ENSDLAG00005006400	NA	102.604	0.0362357	1	214
387	127367480	uncharacterized LOC127367480	NA	NA	102.47	0.0365172	1	215
388	127362823	apolipoprotein L3-like	NA	NA	102.391	0.0366843	1	216
389	127363643	vacuole membrane protein 1-like	ENSDLAG00005004185	NA	102.306	0.0368642	1	217
390	127366469	tripartite motif-containing protein 16-like	NA	NA	102.219	0.0370502	1	218
391	127373888	collagen, type I, alpha 1b	ENSDLAG00005001815	col1a1b	102.201	0.0370892	1	219
392	127364093	KH and NYN domain containing	ENSDLAG00005000420	khnyn	102.185	0.0371233	1	220
393	127370347	SET and MYND domain containing 1a	ENSDLAG00005013885	NA	102.037	0.0374397	1	221
394	127353332	pyruvate kinase M1/2b	ENSDLAG00005012208	pkmb	101.764	0.0380332	1	222
395	127362860	c18h3orf33 homolog (H. sapiens)	NA	NA	101.564	0.0384734	1	223
396	127367577	fucolectin-1-like	NA	NA	101.45	0.0387262	1	224
397	127376568	spermatid perinuclear RNA-binding protein-like	ENSDLAG00005011865	NA	101.356	0.0389359	1	225
398	127374966	solute carrier family 49 member 3	ENSDLAG00005008614	NA	101.356	0.0389366	1	226
399	127371769	uncharacterized LOC127371769	NA	NA	101.174	0.0393463	1	227
400	127377154	matrix metallopeptidase 9	ENSDLAG00005018682	mmp9	101.137	0.0394298	1	228
401	127375880	uncharacterized LOC127375880	NA	NA	101.132	0.0394412	1	229
402	127378362	coagulation factor II (thrombin)	ENSDLAG00005015467	NA	100.945	0.0398676	1	230
403	127362950	E3 ubiquitin/ISG15 ligase TRIM25-like	ENSDLAG00005031189	NA	100.781	0.0402429	1	231
404	127362045	salt-inducible kinase 2b	ENSDLAG00005012793	sik2b	100.775	0.0402579	1	232
405	127365902	lymphocyte antigen 97, tandem duplicate 3	ENSDLAG00005025756	NA	100.732	0.0403567	1	233
406	127359032	Fc receptor-like protein 5	NA	NA	100.297	0.0413744	1	234
407	127370618	tripartite motif-containing protein 16-like	NA	NA	100.114	0.0418081	1	235
408	127375163	mono-ADP ribosylhydrolase 1	ENSDLAG00005028580	macrod1	99.9169	0.042282	1	236
409	127355080	voltage-dependent calcium channel gamma-1 subunit-like	ENSDLAG00005028432	NA	99.8581	0.0424241	1	237
410	127359672	microfibril-associated glycoprotein 4-like	ENSDLAG00005034229	NA	99.5622	0.0431461	1	238
411	127352613	protein NLRC5-like	NA	NA	99.3431	0.0436878	1	239
412	127374556	keratin, type I cytoskeletal 13-like	NA	NA	99.1834	0.0440869	1	240
413	127377556	junctophilin 2	ENSDLAG00005032600	jph2	99.1017	0.0442923	1	241
414	127369453	mitogen-activated protein kinase kinase kinase 8	ENSDLAG00005031355	map3k8	98.6709	0.0453896	1	242
415	127369404	interferon regulatory factor 9	ENSDLAG00005000798	NA	98.4482	0.0459666	1	243
416	22832821	NADH dehydrogenase subunit 1	NA	NA	98.1736	0.0466875	1	244
417	127350898	tumor protein p63 regulated 1	ENSDLAG00005019556	tprg1	97.9854	0.0471873	1	245
418	127353585	E3 ubiquitin-protein ligase TRIM21-like	NA	NA	97.6677	0.0480425	1	246
419	127368515	uncharacterized LOC127368515	NA	NA	97.6453	0.0481033	1	247
420	127377604	uncharacterized LOC127377604	NA	NA	97.5628	0.048328	1	248
421	127352406	myosin heavy chain, fast skeletal muscle-like	ENSDLAG00005030400	NA	97.44	0.0486639	1	249
422	127354057	serpin peptidase inhibitor, clade G (C1 inhibitor), member 1	ENSDLAG00005026279	serping1	97.4376	0.0486705	1	250
423	127351015	tripartite motif-containing protein 16-like	ENSDLAG00005032848	NA	97.2841	0.0490938	1	251
424	127354238	SPARC (osteonectin), cwcv and kazal like domains proteoglycan 3	ENSDLAG00005026459	spock3	97.0227	0.0498223	1	252
425	127363476	dipeptidyl-peptidase 3	ENSDLAG00005001861	dpp3	96.8203	0.0503928	1	253
426	127376671	uncharacterized LOC127376671	NA	NA	96.5969	0.0510299	1	254
427	127351840	chemokine (C-C motif) ligand 25a	ENSDLAG00005011442	ccl25a	96.3074	0.051866	1	255
428	127368054	apolipoprotein Bb, tandem duplicate 1	ENSDLAG00005014799	NA	96.2892	0.0519191	1	256
429	127369396	E3 ubiquitin-protein ligase RNF31-like	ENSDLAG00005000789	NA	96.2127	0.0521425	1	257
430	127353533	coiled-coil domain containing 113	NA	NA	96.1557	0.0523095	1	258
431	127373786	caspase 7, apoptosis-related cysteine peptidase	NA	NA	96.1138	0.0524323	1	259
432	127356026	actin, alpha cardiac muscle 1	ENSDLAG00005007769	NA	96.0879	0.0525086	1	260
433	127349912	proteasome 20S subunit beta 9a	ENSDLAG00005031842	psmb9a	96.0174	0.0527165	1	261
434	127378472	uncharacterized LOC127378472	ENSDLAG00005006101	NA	95.993	0.0527886	1	262
435	127361342	homeobox protein six1b	ENSDLAG00005030873	six1a	95.9553	0.0529	1	263
436	127356871	parvalbumin 6	ENSDLAG00005004622	pvalb6	95.7417	0.0535365	1	264
437	127365325	N-myc (and STAT) interactor	ENSDLAG00005014936	NA	95.6235	0.0538917	1	265
438	127356279	probable ATP-dependent RNA helicase DDX5	ENSDLAG00005021958	ddx5	95.3253	0.0547973	1	266
439	127375121	serine/threonine-protein kinase 4-like	ENSDLAG00005004736	NA	95.308	0.0548502	1	267
440	127361455	myosin-7-like	ENSDLAG00005029581	myh7	95.2829	0.054927	1	268
441	127373516	myosin binding protein Cb	ENSDLAG00005009509	NA	95.2206	0.0551185	1	269
442	127350511	terminal uridylyl transferase 4	ENSDLAG00005010201	NA	94.987	0.0558413	1	270
443	127377396	Pim-1 proto-oncogene, serine/threonine kinase	ENSDLAG00005012233	pim1	94.7188	0.0566818	1	271
444	127355377	ladderlectin-like	ENSDLAG00005030040	NA	94.649	0.0569022	1	272
445	127361751	sarcolipin	NA	NA	94.5862	0.0571014	1	273
446	127369812	uncharacterized LOC127369812	NA	NA	94.5103	0.057343	1	274
447	127373150	hemoglobin subunit alpha-1-like	ENSDLAG00005035008	hbae5	94.0285	0.058898	1	275
448	127366543	steroid 21-hydroxylase	ENSDLAG00005011012	cyp21a2	93.9474	0.0591634	1	276
449	127376135	uncharacterized LOC127376135	NA	NA	93.7819	0.0597086	1	277
450	127354445	keratin 15	ENSDLAG00005024650	krt15	93.7807	0.0597126	1	278
451	127377260	renin	ENSDLAG00005011385	NA	93.5559	0.0604603	1	279
452	127353930	PHD and ring finger domains 1	ENSDLAG00005008751	phrf1	93.5511	0.0604763	1	280
453	127351669	retinol dehydrogenase 11-like	ENSDLAG00005022533	NA	93.5225	0.0605721	1	281
454	127358162	uncharacterized LOC127358162	NA	NA	93.521	0.0605772	1	282
455	127349910	proteasome 20S subunit beta 13a	ENSDLAG00005033124	NA	93.5073	0.060623	1	283
456	127363022	otolin 1b	ENSDLAG00005003314	otol1b	93.4994	0.0606498	1	284
457	127362072	uncharacterized LOC127362072	NA	NA	93.141	0.0618628	1	285
458	127350728	actinin, alpha 2b	ENSDLAG00005017709	actn2b	93.0615	0.0621348	1	286
459	127373056	NACHT, LRR and PYD domains-containing protein 3-like	ENSDLAG00005019879	NA	92.9198	0.0626224	1	287
460	127371962	caveolin 3	ENSDLAG00005031137	cav3	92.534	0.0639677	1	288
461	127350525	proproteinase E-like	ENSDLAG00005031656	NA	92.5241	0.0640024	1	289
462	127354986	fibrinogen gamma chain	ENSDLAG00005024752	fgg	92.4681	0.0641999	1	290
463	127353302	tripartite motif-containing protein 16-like	NA	NA	92.3591	0.0645857	1	291
464	127363979	cerebellin-1-like	ENSDLAG00005032443	NA	92.2469	0.0649852	1	292
465	127365510	CD209 antigen-like protein E	NA	NA	92.0885	0.0655533	1	293
466	127354108	egl-9 family hypoxia-inducible factor 3	ENSDLAG00005034789	egln3	91.9301	0.0661256	1	294
467	127350363	class I histocompatibility antigen, F10 alpha chain-like	NA	NA	91.6784	0.0670441	1	295
468	127373111	synuclein, gamma b (breast cancer-specific protein 1)	ENSDLAG00005030375	sncgb	91.6416	0.0671794	1	296
469	127371738	neogenin-like	NA	NA	91.6067	0.0673077	1	297
470	127377461	troponin C2, fast skeletal type, tandem duplicate 1	ENSDLAG00005018564	NA	91.5823	0.0673979	1	298
471	127376848	CD40 molecule, TNF receptor superfamily member 5	ENSDLAG00005027038	cd40	91.5793	0.0674088	1	299
472	127360915	Ig kappa-b4 chain C region-like	NA	NA	91.4614	0.0678451	1	300
473	127368633	uncharacterized LOC127368633	NA	NA	91.374	0.0681702	1	301
474	127360957	poly(A) binding protein, cytoplasmic 4 (inducible form)	NA	NA	91.3674	0.0681948	1	302
475	127360917	Ig kappa-b4 chain C region-like	NA	NA	91.292	0.0684768	1	303
476	127374432	proteasome 26S subunit, non-ATPase 10	ENSDLAG00005010812	psmd10	91.2838	0.0685074	1	304
477	127357667	TAP binding protein (tapasin), tandem duplicate 1	ENSDLAG00005003462	tapbp.1	91.2189	0.0687506	1	305
478	127367605	proteasome 20S subunit alpha 2a	ENSDLAG00005001650	NA	91.2073	0.0687942	1	306
479	127371262	coiled-coil domain-containing glutamate-rich protein 1	NA	NA	91.0958	0.0692146	1	307
480	127366051	cytadherence high molecular weight protein 1-like	NA	NA	91.0593	0.0693527	1	308
481	127353195	uncharacterized LOC127353195	NA	NA	90.9673	0.0697017	1	309
482	127379515	uncharacterized LOC127379515	ENSDLAG00005026102	NA	90.9508	0.0697645	1	310
483	127352569	myogenic differentiation 1	ENSDLAG00005018589	myod1	90.762	0.0704862	1	311
484	127370417	ubiquitin-conjugating enzyme E2L 3a	ENSDLAG00005003567	NA	90.7378	0.0705795	1	312
485	127361933	MRE11 homolog A, double strand break repair nuclease	ENSDLAG00005014258	NA	90.6825	0.0707922	1	313
486	127352722	myelin-oligodendrocyte glycoprotein-like	NA	NA	90.6795	0.0708038	1	314
487	127350179	disabled homolog 2-like	NA	NA	90.5656	0.0712443	1	315
488	127363009	GTPase IMAP family member 9-like	ENSDLAG00005032047	NA	90.5351	0.0713629	1	316
489	127367571	fucolectin-1-like	ENSDLAG00005001213	NA	90.5263	0.0713971	1	317
490	127376827	ubiquitin protein ligase E3 component n-recognin 4	ENSDLAG00005031632	NA	90.5016	0.0714931	1	318
491	127374922	thymosin beta 1	NA	NA	90.4451	0.0717131	1	319
492	127376809	P2Y purinoceptor 1-like	NA	NA	90.4222	0.0718023	1	320
493	127353955	lactate dehydrogenase A4	ENSDLAG00005008541	ldha	90.005	0.0734486	1	321
494	127361904	SH3 domain binding glutamate-rich protein	ENSDLAG00005033194	sh3bgr	89.976	0.0735641	1	322
495	127356002	caveolae associated protein 1a	ENSDLAG00005020482	cavin1a	89.8436	0.0740942	1	323
496	127370410	creatine kinase, mitochondrial 2a (sarcomeric)	ENSDLAG00005006396	NA	89.7518	0.074464	1	324
497	127358645	aldo-keto reductase family 1 member D1-like	ENSDLAG00005013748	NA	89.6899	0.0747139	1	325
498	127352450	E3 ubiquitin-protein ligase TRIM21-like	ENSDLAG00005027864	NA	89.6811	0.0747498	1	326
499	127377026	cytosolic sulfotransferase 2-like	NA	NA	89.5761	0.075176	1	327
500	127357058	uncharacterized LOC127357058	NA	NA	89.3402	0.0761414	1	328
501	127362924	thyroglobulin	ENSDLAG00005013575	NA	89.3377	0.0761515	1	329
502	127354136	E3 ubiquitin/ISG15 ligase TRIM25-like	NA	NA	89.3297	0.0761847	1	330
503	127369157	ferric-chelate reductase 1b	ENSDLAG00005016276	frrs1b	89.2555	0.0764909	1	331
504	127365867	C-X-C chemokine receptor type 4-like	ENSDLAG00005021633	NA	89.1265	0.0770255	1	332
505	127369334	carboxypeptidase B1 (tissue)	ENSDLAG00005008791	cpb1	89.1202	0.0770518	1	333
506	127366763	myocardin	ENSDLAG00005001980	si:dkeyp-69b9.3	89.0401	0.0773858	1	334
507	22832843	NADH dehydrogenase subunit 4	NA	NA	88.9937	0.0775794	1	335
508	127356218	uncharacterized LOC127356218	ENSDLAG00005031575	si:ch73-233k15.2	88.9936	0.0775802	1	336
509	127370788	bile salt-activated lipase-like	ENSDLAG00005010808	cel.2	88.8881	0.0780226	1	337
510	127367015	endoplasmic reticulum protein 44	ENSDLAG00005027185	erp44	88.7528	0.0785934	1	338
511	127373581	dehydrogenase/reductase (SDR family) member 7Cb	ENSDLAG00005009321	dhrs7cb	88.6622	0.0789783	1	339
512	127376298	poly(A) binding protein interacting protein 1	ENSDLAG00005013678	paip1	88.5696	0.0793726	1	340
513	127361874	reticulon 2a	ENSDLAG00005000721	rtn2a	88.4727	0.0797877	1	341
514	127366831	uncharacterized LOC127366831	NA	NA	88.3133	0.0804744	1	342
515	127355161	synaptopodin 2b	NA	NA	88.1661	0.0811131	1	343
516	127355342	elongation factor 1-alpha 1	ENSDLAG00005030833	NA	88.1507	0.0811801	1	344
517	127357650	CD59 glycoprotein-like	NA	NA	87.9433	0.0820886	1	345
518	127356860	alpha glucosidase	ENSDLAG00005007529	gaa	87.7628	0.0828863	1	346
519	127360206	complement C3-like	ENSDLAG00005011709	NA	87.6958	0.0831842	1	347
520	127357577	progranulin-like	ENSDLAG00005018481	NA	87.6893	0.0832132	1	348
521	127359238	NACHT, LRR and PYD domains-containing protein 12-like	ENSDLAG00005022334	NA	87.6194	0.0835251	1	349
522	127350672	uncharacterized LOC127350672	NA	NA	87.5014	0.084054	1	350
523	127373014	parvalbumin-like EF-hand-containing protein	ENSDLAG00005032794	NA	87.4132	0.0844514	1	351
524	127373189	eukaryotic elongation factor 2 kinase	ENSDLAG00005025259	NA	87.3291	0.0848318	1	352
525	127366427	RNA binding fox-1 homolog 1, like	ENSDLAG00005002149	NA	86.941	0.0866066	1	353
526	127351862	ferritin, heavy subunit	ENSDLAG00005022170	NA	86.5408	0.0884712	1	354
527	127350644	complement factor H like 4	NA	NA	86.5355	0.0884958	1	355
528	127369214	adenylate cyclase activating polypeptide 1b	ENSDLAG00005022487	adcyap1b	86.5347	0.0884998	1	356
529	127357364	collagen, type I, alpha 2	ENSDLAG00005015255	col1a2	86.259	0.0898052	1	357
530	127354283	beta-2-glycoprotein 1-like	ENSDLAG00005018929	NA	86.2502	0.0898473	1	358
531	127372840	myosin light chain, phosphorylatable, fast skeletal muscle b	ENSDLAG00005007525	NA	86.0184	0.0909583	1	359
532	127363855	serine protease FAM111A-like	ENSDLAG00005000684	NA	85.9816	0.0911362	1	360
533	127377985	procollagen-lysine, 2-oxoglutarate 5-dioxygenase 1a	ENSDLAG00005020724	NA	85.9235	0.0914169	1	361
534	127358949	interleukin 15 receptor subunit alpha	ENSDLAG00005033713	NA	85.8821	0.0916174	1	362
535	127368816	ryanodine receptor 3	ENSDLAG00005006418	ryr3	85.8575	0.0917367	1	363
536	127363119	mitochondrial ubiquitin ligase activator of nfkb 1-A	ENSDLAG00005033125	NA	85.8551	0.0917485	1	364
537	127360791	uncharacterized LOC127360791	ENSDLAG00005033697	NA	85.7763	0.092132	1	365
538	127350643	nexilin (F actin binding protein)	ENSDLAG00005006907	nexn	85.5671	0.0931565	1	366
539	127376960	Rho guanine nucleotide exchange factor (GEF) 19	ENSDLAG00005010462	arhgef19	85.5667	0.0931585	1	367
540	127355820	ferritin, liver middle subunit	ENSDLAG00005026383	fthl31	85.4779	0.0935966	1	368
541	127373438	uncharacterized LOC127373438	ENSDLAG00005015074	NA	85.4773	0.0935998	1	369
542	127368499	protein starmaker-like	ENSDLAG00005033265	NA	85.4648	0.0936617	1	370
543	127367155	neuronal acetylcholine receptor subunit alpha-7-like	ENSDLAG00005011779	NA	85.3789	0.0940869	1	371
544	127379526	chemokine (C-X-C motif) ligand 19	ENSDLAG00005011963	cxcl19	85.2193	0.0948825	1	372
545	127354198	meiosis regulator and mRNA stability factor 1	ENSDLAG00005018176	NA	84.9522	0.0962271	1	373
546	127354642	glyoxylate reductase/hydroxypyruvate reductase b	ENSDLAG00005025909	NA	84.7527	0.097242	1	374
547	127356022	dehydrogenase/reductase SDR family member 7C-B-like	ENSDLAG00005018551	dhrs7ca	84.4914	0.098586	1	375
548	127355803	troponin T type 1 (skeletal, slow)	ENSDLAG00005018111	tnnt1	84.3715	0.0992076	1	376
549	127357558	copine IVb	ENSDLAG00005020617	cpne4b	84.3645	0.0992441	1	377
550	127359002	profilin-1-like	NA	NA	84.3613	0.0992608	1	378
551	127365434	aquaporin-4-like	ENSDLAG00005016143	NA	84.2922	0.0996212	1	379
552	127364401	GRB2 associated binding protein 3	ENSDLAG00005033865	NA	84.2538	0.0998218	1	380
553	127366388	ADP-ribosylation factor-like 14	ENSDLAG00005034021	arl14	83.8832	0.101777	1	381
554	127378419	hypoxia inducible factor 1 subunit alpha inhibitor	ENSDLAG00005032734	hif1an	83.8256	0.102083	1	382
555	127378905	secreted phosphoprotein 2	ENSDLAG00005026585	spp2	83.7577	0.102446	1	383
556	127359574	Ig kappa-b4 chain C region-like	NA	NA	83.7391	0.102545	1	384
557	127367060	SH3-domain binding protein 5b (BTK-associated)	ENSDLAG00005028810	NA	83.7001	0.102755	1	385
558	127377145	interferon regulatory factor 10	ENSDLAG00005004052	NA	83.6353	0.103103	1	386
559	127351824	GTPase IMAP family member 8-like	NA	NA	83.476	0.103963	1	387
560	127371994	uncharacterized LOC127371994	NA	NA	83.4423	0.104145	1	388
561	127364421	ubiquitin specific peptidase 28	ENSDLAG00005009252	usp28	83.3986	0.104383	1	389
562	127366570	chymotrypsin-like protease CTRL-1	NA	NA	83.3593	0.104597	1	390
563	127368647	uncharacterized LOC127368647	NA	NA	83.2255	0.105328	1	391
564	127362164	alpha-2-macroglobulin-like	ENSDLAG00005027680	NA	83.1329	0.105837	1	392
565	127376450	glucokinase (hexokinase 4)	ENSDLAG00005012746	NA	83.1008	0.106014	1	393
566	127367840	CLOCK-interacting pacemaker b	ENSDLAG00005000473	cipcb	83.0794	0.106132	1	394
567	127368243	T cell activation RhoGTPase activating protein b	ENSDLAG00005005816	NA	82.9767	0.1067	1	395
568	127350816	alpha-2-HS-glycoprotein 1	ENSDLAG00005031143	NA	82.8876	0.107195	1	396
569	127353515	sarcospan (Kras oncogene-associated gene)	ENSDLAG00005033443	sspn	82.8629	0.107332	1	397
570	127351697	cysteine and glycine-rich protein 3 (cardiac LIM protein)	ENSDLAG00005032855	csrp3	82.851	0.107398	1	398
571	127372259	elastase-1-like	NA	NA	82.7806	0.107791	1	399
572	127363121	exocyst complex component 3-like 2b	ENSDLAG00005000524	NA	82.7643	0.107883	1	400
573	127368118	uncharacterized LOC127368118	NA	NA	82.5696	0.108977	1	401
574	127349835	uncharacterized LOC127349835	NA	NA	82.3878	0.110008	1	402
575	127356527	uncharacterized LOC127356527	ENSDLAG00005013923	NA	82.3607	0.110162	1	403
576	127368597	protein LEG1 homolog	ENSDLAG00005002152	NA	82.3425	0.110266	1	404
577	127363847	myelin protein zero-like 2b	ENSDLAG00005024430	NA	82.3088	0.110459	1	405
578	127367002	telethonin	ENSDLAG00005001628	NA	82.0872	0.111731	1	406
579	127355148	uncharacterized LOC127355148	NA	NA	82.044	0.11198	1	407
580	127360769	Ig kappa-b4 chain C region-like	NA	NA	81.9903	0.112291	1	408
581	127375540	protamine-like protein	NA	NA	81.9178	0.112712	1	409
582	127359691	NACHT, LRR and PYD domains-containing protein 12-like	ENSDLAG00005027282	NA	81.8939	0.112851	1	410
583	127352494	mannose-binding protein C-like	NA	NA	81.574	0.114726	1	411
584	127365561	heat shock 60 protein 1	ENSDLAG00005031667	hspd1	81.4652	0.11537	1	412
585	127376402	elastase 3 like	ENSDLAG00005007672	ela3l	81.4344	0.115552	1	413
586	127357954	PITH (C-terminal proteasome-interacting domain of thioredoxin-like) domain containing 1	ENSDLAG00005014758	pithd1	81.225	0.116802	1	414
587	127368787	myristoylated alanine-rich protein kinase C substrate a	ENSDLAG00005029034	NA	81.2021	0.116939	1	415
588	127354600	uncharacterized protein C4orf54-like	ENSDLAG00005001997	NA	81.1749	0.117103	1	416
589	127365254	hemopexin a	ENSDLAG00005011982	NA	81.1603	0.117191	1	417
590	127354607	basement membrane-specific heparan sulfate proteoglycan core protein-like	ENSDLAG00005024119	NA	81.155	0.117222	1	418
591	127359693	aminoacyl tRNA synthase complex-interacting multifunctional protein 1-like	ENSDLAG00005020216	NA	80.9652	0.118369	1	419
592	127354598	uncharacterized LOC127354598	NA	NA	80.924	0.118619	1	420
593	127374315	ribonuclease-like 3	NA	NA	80.8924	0.118811	1	421
594	127363867	neutrophil cytosolic factor 1	ENSDLAG00005023993	NA	80.86	0.119008	1	422
595	127351865	myosin binding protein C3	ENSDLAG00005021643	NA	80.7042	0.119961	1	423
596	127350046	kininogen 1	ENSDLAG00005006557	NA	80.6128	0.120523	1	424
597	127372547	uncharacterized LOC127372547	NA	NA	80.4507	0.121525	1	425
598	127357374	Tax1 (human T-cell leukemia virus type I) binding protein 1a	ENSDLAG00005019739	tax1bp1a	80.4178	0.121729	1	426
599	127375524	macrophage expressed 1, tandem duplicate 1	NA	NA	80.2836	0.122565	1	427
600	127377563	SAP domain containing ribonucleoprotein	ENSDLAG00005011332	NA	79.7985	0.125629	1	428
601	127358446	apolipoprotein Ea	ENSDLAG00005006168	NA	79.764	0.125849	1	429
602	127357678	polyadenylate-binding protein 1A-like	ENSDLAG00005003138	pabpc1b	79.6116	0.126827	1	430
603	127360792	GTPase IMAP family member 8-like	ENSDLAG00005033170	NA	79.6024	0.126886	1	431
604	127371688	guanylin family protein	ENSDLAG00005021139	NA	79.4996	0.127549	1	432
605	127376367	perforin-1-like	ENSDLAG00005027451	NA	79.4334	0.127978	1	433
606	127356844	Rac family small GTPase 1b	ENSDLAG00005031284	NA	79.3959	0.128222	1	434
607	127352542	E3 ubiquitin-protein ligase TRIM21-like	NA	NA	79.3462	0.128544	1	435
608	127365346	obscurin, cytoskeletal calmodulin and titin-interacting RhoGEF b	NA	NA	79.2269	0.129323	1	436
609	127366158	thymosin beta 4 X-linked	NA	NA	79.1763	0.129655	1	437
610	127368804	apolipoprotein B-100-like	ENSDLAG00005030713	NA	79.1704	0.129693	1	438
611	127367075	nuclear receptor subfamily 1, group D, member 2a	ENSDLAG00005006356	nr1d2a	79.0717	0.130342	1	439
612	127373872	5-hydroxytryptamine receptor 3A-like	NA	NA	78.9981	0.130827	1	440
613	127355082	sarcalumenin-like	ENSDLAG00005024145	NA	78.9244	0.131315	1	441
614	127356461	interferon-induced protein 44-like	ENSDLAG00005012738	NA	78.9206	0.131341	1	442
615	127352980	mitochondrial ribosomal protein S26	ENSDLAG00005028572	mrps26	78.7956	0.132172	1	443
616	127350878	calreticulin	ENSDLAG00005033857	calr	78.4438	0.134534	1	444
617	127376398	SET and MYND domain containing 1b	ENSDLAG00005017761	smyd1b	78.4338	0.134602	1	445
618	127367805	v-fos FBJ murine osteosarcoma viral oncogene homolog Ab	ENSDLAG00005010958	fosab	78.4134	0.13474	1	446
619	127378498	receptor tyrosine-protein kinase erbB-4	ENSDLAG00005026285	NA	78.2339	0.135961	1	447
620	127350422	ceruloplasmin	ENSDLAG00005008490	NA	78.1284	0.136683	1	448
621	127362204	uncharacterized LOC127362204	ENSDLAG00005028158	NA	78.0738	0.137058	1	449
622	127371715	WD repeat domain 1	ENSDLAG00005023664	NA	78.0177	0.137444	1	450
623	127377335	protein-glutamine gamma-glutamyltransferase 2-like	ENSDLAG00005008650	NA	77.9334	0.138026	1	451
624	22832853	NADH dehydrogenase subunit 6	NA	NA	77.7242	0.139479	1	452
625	127362569	interleukin 4 induced 1	ENSDLAG00005033721	si:dkey-40g16.6	77.7038	0.139621	1	453
626	127374381	myozenin-2	ENSDLAG00005030467	myoz3a	77.6946	0.139686	1	454
627	127363610	scavenger receptor cysteine-rich domain-containing group B protein	ENSDLAG00005014163	NA	77.648	0.140012	1	455
628	127373085	C-reactive protein-like	ENSDLAG00005021145	NA	77.6425	0.14005	1	456
629	127372260	elastase-1-like	ENSDLAG00005017136	cela1.3	77.5607	0.140624	1	457
630	127369498	complement component 8, gamma polypeptide	NA	NA	77.5102	0.140979	1	458
631	127364691	leukotriene B4 receptor	NA	NA	77.4126	0.141667	1	459
632	127357620	hippocalcin-like protein 1	ENSDLAG00005033509	hpca	77.3964	0.141782	1	460
633	127363762	E3 ubiquitin/ISG15 ligase TRIM25-like	ENSDLAG00005029582	NA	77.3938	0.141801	1	461
634	127370963	glutamic acid-rich protein-like	NA	NA	77.2975	0.142484	1	462
635	127354161	heme oxygenase-like	ENSDLAG00005008204	NA	77.2484	0.142832	1	463
636	127350083	GTP binding protein 2a	ENSDLAG00005015067	NA	77.2173	0.143054	1	464
637	127373679	uncharacterized LOC127373679	ENSDLAG00005014898	NA	77.2109	0.1431	1	465
638	127369252	protein disulfide isomerase family A, member 4	ENSDLAG00005030930	NA	77.0673	0.144126	1	466
639	127372452	peripherin	ENSDLAG00005008036	NA	76.9425	0.145024	1	467
640	127361460	myosin-7	ENSDLAG00005002849	myh7l	76.9333	0.145091	1	468
641	127350181	transmembrane protein 38A	ENSDLAG00005025280	NA	76.918	0.145201	1	469
642	127368205	myosin, light chain 13	ENSDLAG00005003140	myl13	76.8974	0.14535	1	470
643	127362076	egl-9 family hypoxia-inducible factor 2	ENSDLAG00005000698	NA	76.8742	0.145518	1	471
644	127353008	DnaJ heat shock protein family (Hsp40) member A	ENSDLAG00005026732	NA	76.8129	0.145961	1	472
645	127360886	Ig kappa-b4 chain C region-like	NA	NA	76.787	0.146149	1	473
646	127349773	secreted immunoglobulin domain 1	NA	NA	76.7832	0.146176	1	474
647	127366572	trypsin-3-like	NA	NA	76.7563	0.146372	1	475
648	127373723	myozenin 1b	ENSDLAG00005023957	myoz1b	76.744	0.146462	1	476
649	127375127	PDZ and LIM domain 7	NA	NA	76.6634	0.147048	1	477
650	127359371	plasmalemma vesicle associated protein a	ENSDLAG00005010566	plvapa	76.5545	0.147845	1	478
651	127359455	immunoglobulin lambda constant 6-like	NA	NA	76.5347	0.14799	1	479
652	127377224	ring finger protein 114	ENSDLAG00005029737	rnf114	76.4702	0.148464	1	480
653	127376451	C-C motif chemokine 19-like	ENSDLAG00005007992	NA	76.4696	0.148468	1	481
654	127357885	MARCKS-like 1b	NA	NA	76.3832	0.149105	1	482
655	127356783	uncharacterized LOC127356783	NA	NA	76.2774	0.149887	1	483
656	127370371	proteasome 20S subunit beta 10	ENSDLAG00005032590	NA	76.1494	0.150839	1	484
657	127353094	spondin 1b	ENSDLAG00005022087	spon1b	76.1366	0.150934	1	485
658	127375216	thymosin beta 2	NA	NA	76.0921	0.151266	1	486
659	127361839	acetylcholinesterase-like	ENSDLAG00005000891	NA	75.9863	0.152058	1	487
660	127370660	neurofilament medium chain a	ENSDLAG00005009244	NA	75.9747	0.152145	1	488
661	127377766	chymotrypsin-C-like	ENSDLAG00005029786	NA	75.8788	0.152866	1	489
662	127358736	lactate dehydrogenase Ba	ENSDLAG00005008449	NA	75.8606	0.153004	1	490
663	127364318	NACHT, LRR and PYD domains-containing protein 6-like	NA	NA	75.8446	0.153124	1	491
664	127374955	secreted protein, acidic, cysteine-rich (osteonectin)	ENSDLAG00005016959	sparc	75.7527	0.153819	1	492
665	127368469	stathmin-like 4	ENSDLAG00005000928	stmn4	75.7232	0.154042	1	493
666	127367423	activating signal cointegrator 1 complex subunit 3	ENSDLAG00005017610	NA	75.6258	0.154783	1	494
667	127376677	uncharacterized LOC127376677	NA	NA	75.5317	0.155501	1	495
668	127371548	PRELI domain containing 3	ENSDLAG00005009646	prelid3b	75.4237	0.156328	1	496
669	127370897	PHD finger protein 24	ENSDLAG00005004337	phf24	75.4102	0.156432	1	497
670	127358777	protein phosphatase 1, regulatory subunit 3Aa	ENSDLAG00005029379	NA	75.2993	0.157286	1	498
671	127350115	C-C motif chemokine 25-like	NA	NA	75.2787	0.157445	1	499
672	127366803	cell division cycle associated 3	ENSDLAG00005006780	si:ch211-69g19.2	75.1587	0.158374	1	500
673	127366655	trypsin-2-like	NA	NA	75.1388	0.158529	1	501
674	127378608	cystatin C (amyloid angiopathy and cerebral hemorrhage)	NA	NA	75.037	0.159321	1	502
675	127353926	troponin I, slow skeletal muscle-like	ENSDLAG00005024834	NA	75.0205	0.15945	1	503
676	127355709	calcium channel, voltage-dependent, P/Q type, alpha 1A subunit, a	ENSDLAG00005025499	NA	75.0005	0.159606	1	504
677	127370892	protein unc-13 homolog B-like	ENSDLAG00005015571	NA	74.9743	0.159811	1	505
678	127356227	sulfotransferase family 3, cytosolic sulfotransferase 1	ENSDLAG00005026826	sult3st1	74.9335	0.16013	1	506
679	127378981	uncharacterized LOC127378981	NA	NA	74.9104	0.160311	1	507
680	127365803	lactase/phlorizin hydrolase-like	ENSDLAG00005010768	NA	74.8789	0.160558	1	508
681	127360725	serine protease FAM111A-like	ENSDLAG00005034813	NA	74.8764	0.160578	1	509
682	127354359	lysozyme g-like	ENSDLAG00005015380,ENSDLAG00005029691,ENSDLAG00005034838	NA	74.7939	0.161227	1	510
683	127350414	guanidinoacetate N-methyltransferase	ENSDLAG00005022647	gamt	74.7659	0.161448	1	511
684	127369341	elastase-1-like	ENSDLAG00005008693	NA	74.7125	0.161869	1	512
685	127363818	arachidonate 5-lipoxygenase-activating protein	ENSDLAG00005023843	alox5ap	74.7097	0.161891	1	513
686	127374797	GTPase activating protein (SH3 domain) binding protein 1	ENSDLAG00005017164	g3bp1	74.7004	0.161965	1	514
687	127379242	ethanolamine-phosphate phospho-lyase	ENSDLAG00005022260	NA	74.6684	0.162218	1	515
688	127358454	myelin basic protein a	ENSDLAG00005009446	mbpa	74.5979	0.162777	1	516
689	127377220	spermatogenesis associated 2	ENSDLAG00005030416	spata2	74.5876	0.162859	1	517
690	127364156	trafficking regulator of GLUT4 1-like	ENSDLAG00005032845	trarg1b	74.559	0.163086	1	518
691	127363007	uncharacterized LOC127363007	NA	NA	74.5467	0.163184	1	519
692	127351344	high choriolytic enzyme 1-like	NA	NA	74.5162	0.163427	1	520
693	127355303	myeloid-associated differentiation marker-like	NA	NA	74.5156	0.163432	1	521
694	127352314	microtubule-associated protein 1Aa	ENSDLAG00005021771	map1aa	74.4531	0.16393	1	522
695	127368282	protein disulfide isomerase family A, member 6	ENSDLAG00005015284	pdia6	74.2626	0.165457	1	523
696	127372273	apolipoprotein F	ENSDLAG00005032652	apof	74.1891	0.16605	1	524
697	127353803	cytochrome c oxidase subunit 8B, mitochondrial	ENSDLAG00005027123	NA	74.0495	0.16718	1	525
698	127375055	partner of NOB1 homolog	ENSDLAG00005011598	NA	73.908	0.168332	1	526
699	127372512	deoxyribonuclease-1-like	ENSDLAG00005010648	NA	73.8755	0.168598	1	527
700	127357150	cytohesin-4-like	ENSDLAG00005018087	cyth4a	73.8634	0.168697	1	528
701	127379184	pyruvate carboxylase, mitochondrial-like	ENSDLAG00005019774	NA	73.809	0.169142	1	529
702	127378530	WW domain binding protein 4	ENSDLAG00005008856	NA	73.6937	0.170089	1	530
703	127359863	uncharacterized LOC127359863	NA	NA	73.6845	0.170164	1	531
704	127375193	four and a half LIM domains 1a	ENSDLAG00005010366	fhl1a	73.6794	0.170206	1	532
705	127352574	STING1 ER exit protein 1	ENSDLAG00005032407	NA	73.6002	0.17086	1	533
706	127350437	high density lipoprotein binding protein a	ENSDLAG00005027115,ENSDLAG00005034624	NA	73.5919	0.170928	1	534
707	127370048	procollagen, type V, alpha 1	NA	NA	73.5876	0.170965	1	535
708	127357012	ubiquitin-conjugating enzyme E2Z	ENSDLAG00005024583	ube2z	73.5052	0.171646	1	536
709	127377515	leiomodin 3 (fetal)	ENSDLAG00005015682	NA	73.481	0.171848	1	537
710	127366483	xin actin binding repeat containing 1	ENSDLAG00005030566	xirp1	73.47	0.171939	1	538
711	127367299	uncharacterized LOC127367299	NA	NA	73.3927	0.172582	1	539
712	127359456	immunoglobulin lambda-1 light chain-like	ENSDLAG00005027100	NA	73.3261	0.173138	1	540
713	127352590	metallothionein 2	NA	NA	73.2362	0.17389	1	541
714	127376335	myosin, light chain 7, regulatory	ENSDLAG00005012969	NA	73.2271	0.173967	1	542
715	127356540	nerve growth factor receptor a (TNFR superfamily, member 16)	NA	NA	73.1146	0.174913	1	543
716	127377730	rhodopsin	ENSDLAG00005011122	NA	73.0821	0.175186	1	544
717	127365750	protein arginine methyltransferase 2	ENSDLAG00005032364	NA	73.0749	0.175247	1	545
718	127354650	serine/arginine repetitive matrix protein 1	NA	NA	73.0106	0.17579	1	546
719	127378006	tumor necrosis factor receptor superfamily member 14-like	NA	NA	72.9935	0.175935	1	547
720	127365960	neurofilament heavy polypeptide-like	NA	NA	72.9376	0.176409	1	548
721	127374197	Rho GTPase activating protein 22	ENSDLAG00005001721	NA	72.9123	0.176624	1	549
722	127379544	involucrin-like	NA	NA	72.8843	0.176861	1	550
723	127365189	uncharacterized LOC127365189	NA	NA	72.7621	0.177903	1	551
724	127377051	macrophage mannose receptor 1-like	ENSDLAG00005026897	NA	72.7593	0.177927	1	552
725	22832837	ATP synthase F0 subunit 6	NA	NA	72.7554	0.17796	1	553
726	127366804	tubulin, beta 5	ENSDLAG00005033850	tubb5	72.7423	0.178072	1	554
727	127366284	guanylate kinase 1a	ENSDLAG00005026026	guk1a	72.6507	0.178856	1	555
728	127370661	neurofilament light chain a	ENSDLAG00005009241	NA	72.6454	0.178902	1	556
729	127379207	ADAM metallopeptidase domain 19a	NA	NA	72.5858	0.179414	1	557
730	127367041	mitogen-activated protein kinase kinase kinase 20-like	ENSDLAG00005017139	NA	72.4857	0.180276	1	558
731	127353478	calpain 1, (mu/I) large subunit b	ENSDLAG00005029347	capn1b	72.4839	0.180292	1	559
732	127360175	uncharacterized LOC127360175	NA	NA	72.4745	0.180373	1	560
733	127361309	EH-domain containing 4	ENSDLAG00005006412	ehd4	72.4435	0.180641	1	561
734	127351301	uncharacterized LOC127351301	NA	NA	72.3254	0.181665	1	562
735	127370817	deoxycytidine kinase	ENSDLAG00005015518	NA	72.3088	0.18181	1	563
736	127374322	nucleolar and coiled-body phosphoprotein 1-like	ENSDLAG00005008018	NA	72.2415	0.182395	1	564
737	127352240	DEAD (Asp-Glu-Ala-Asp) box helicase 21	ENSDLAG00005010054	NA	72.2386	0.18242	1	565
738	127373275	glutathione S-transferase, alpha tandem duplicate 1	ENSDLAG00005000282	NA	72.1184	0.183471	1	566
739	127356551	vesicle amine transport 1	ENSDLAG00005019834	vat1	72.089	0.183729	1	567
740	127349997	proteasome subunit beta type-11-like	ENSDLAG00005009568	NA	72.0822	0.183788	1	568
741	127375700	AE binding protein 1b	ENSDLAG00005003014	si:ch1073-459j12.1	72.0818	0.183792	1	569
742	127372827	uncharacterized LOC127372827	ENSDLAG00005033503	NA	72.0469	0.184098	1	570
743	127360722	NACHT, LRR and PYD domains-containing protein 12-like	ENSDLAG00005018640	NA	72.0369	0.184187	1	571
744	127357143	hemoglobin subunit alpha-A	ENSDLAG00005029013	NA	71.9299	0.185128	1	572
745	127371731	keratin, type II cytoskeletal 8-like	ENSDLAG00005005979	NA	71.8691	0.185665	1	573
746	127354366	histone H2A-like	NA	NA	71.8392	0.18593	1	574
747	127351729	proteasome 20S subunit beta 1	ENSDLAG00005007545	NA	71.7882	0.186382	1	575
748	127354389	complement C3-like	ENSDLAG00005017868	NA	71.7801	0.186454	1	576
749	127367640	transporter 1, ATP-binding cassette, sub-family B (MDR/TAP)	ENSDLAG00005006626	tap1	71.7765	0.186486	1	577
750	127351779	uncharacterized LOC127351779	NA	NA	71.6987	0.187177	1	578
751	127351792	immunoglobulin superfamily containing leucine-rich repeat protein 2-like	ENSDLAG00005031744	NA	71.6142	0.18793	1	579
752	127370034	olfactomedin 1b	ENSDLAG00005026497	olfm1b	71.5757	0.188275	1	580
753	127356210	uncharacterized LOC127356210	NA	NA	71.541	0.188586	1	581
754	127372181	proteasome inhibitor subunit 1	ENSDLAG00005020243	NA	71.5397	0.188597	1	582
755	127352879	ethanolamine kinase 1-like	ENSDLAG00005012150	NA	71.537	0.188621	1	583
756	127377768	chymotrypsin-like elastase family member 2A	ENSDLAG00005006263	NA	71.4797	0.189135	1	584
757	127375040	transmembrane protein 41A-B-like	ENSDLAG00005029414	NA	71.4212	0.189661	1	585
758	127365497	terminal nucleotidyltransferase 5C	ENSDLAG00005027530	tent5c	71.4137	0.189728	1	586
759	127379565	uncharacterized LOC127379565	NA	NA	71.4008	0.189845	1	587
760	127356038	uncharacterized LOC127356038	NA	NA	71.3636	0.19018	1	588
761	127359030	DNA-damage regulated autophagy modulator 1	ENSDLAG00005015685	dram1	71.3477	0.190323	1	589
762	127352924	heat shock protein 90, beta (grp94), member 1	NA	NA	71.3381	0.190409	1	590
763	127367570	fucolectin-7-like	NA	NA	71.3118	0.190648	1	591
764	127362570	regulator of G-protein signaling 13-like	ENSDLAG00005027963	rgs13	71.2937	0.190811	1	592
765	127379351	active breakpoint cluster region-related protein	ENSDLAG00005014891	si:dkey-33c9.6	71.2805	0.19093	1	593
766	127358377	guanosine monophosphate reductase	ENSDLAG00005020135	gmpr	71.2607	0.191109	1	594
767	127356528	epithelial membrane protein 2-like	ENSDLAG00005033864	NA	71.1339	0.19226	1	595
768	127376578	endoplasmic reticulum aminopeptidase 2	ENSDLAG00005022293	erap2	71.1286	0.192309	1	596
769	127352552	E3 ubiquitin-protein ligase TRIM41-like	NA	NA	71.0129	0.193363	1	597
770	127367924	leucine-rich alpha-2-glycoprotein-like	ENSDLAG00005016406	NA	71.0091	0.193399	1	598
771	127364657	rho GTPase-activating protein 26-like	ENSDLAG00005007832	NA	70.9901	0.193572	1	599
772	127359632	uncharacterized LOC127359632	ENSDLAG00005003318	NA	70.9268	0.194152	1	600
773	127375023	gastrotropin-like	ENSDLAG00005016492	NA	70.8446	0.194907	1	601
774	127371425	6-phosphofructo-2-kinase/fructose-2,6-bisphosphatase 4-like	ENSDLAG00005014215	pfkfb4a	70.8252	0.195085	1	602
775	127377851	uncharacterized LOC127377851	ENSDLAG00005031123	NA	70.8179	0.195153	1	603
776	127377288	keratin 5	ENSDLAG00005010631	krt5	70.7671	0.195621	1	604
777	127362667	eukaryotic translation initiation factor 3, subunit K	ENSDLAG00005032033	NA	70.7271	0.195989	1	605
778	127379572	synaptotagmin IV	ENSDLAG00005008201	syt4	70.7077	0.196169	1	606
779	127377120	acidic mammalian chitinase-like	ENSDLAG00005010528	NA	70.704	0.196203	1	607
780	127355479	E3 ubiquitin-protein ligase TRIM21-like	NA	NA	70.6808	0.196418	1	608
781	127369153	macrophage mannose receptor 1-like	NA	NA	70.6598	0.196612	1	609
782	127367814	sphingomyelin phosphodiesterase acid like 3A	ENSDLAG00005016295	NA	70.5953	0.19721	1	610
783	127360916	Ig kappa-b4 chain C region-like	NA	NA	70.5622	0.197518	1	611
784	127350568	flavin-containing monooxygenase 5-like	ENSDLAG00005032501	NA	70.5599	0.197539	1	612
785	127366209	retinol dehydrogenase 1	ENSDLAG00005025079	rdh1	70.5372	0.19775	1	613
786	127352785	uncharacterized LOC127352785	NA	NA	70.372	0.199292	1	614
787	127363619	3-monooxygenase/tryptophan 5-monooxygenase activation protein, gamma polypeptide 1	ENSDLAG00005026565	NA	70.2584	0.200358	1	615
788	127375751	protein yippee-like 1	ENSDLAG00005026868	NA	70.2508	0.200429	1	616
789	127371502	low-density lipoprotein receptor-related protein 1-like	ENSDLAG00005010802	NA	70.247	0.200466	1	617
790	127354165	tetraspanin 34a	ENSDLAG00005008056	NA	70.2463	0.200471	1	618
791	127353609	ankyrin repeat and SOCS box containing 13b	ENSDLAG00005030538	NA	70.1997	0.200911	1	619
792	127363866	NIPA like domain containing 4	NA	NA	70.1881	0.201019	1	620
793	127365330	DnaJ heat shock protein family (Hsp40) member B11	ENSDLAG00005026104	dnajb11	70.1749	0.201144	1	621
794	127356378	BAI1 associated protein 3	ENSDLAG00005025598	baiap3	70.1668	0.201221	1	622
795	127373556	gdnf family receptor alpha 1b	ENSDLAG00005020956	gfra1b	70.1564	0.201319	1	623
796	127369376	solute carrier family 51 subunit alpha	ENSDLAG00005021426	slc51a	70.1391	0.201483	1	624
797	127365133	transcription factor CP2-like 1	ENSDLAG00005014406	tfcp2l1	70.0879	0.201966	1	625
798	127368649	hormonally up-regulated neu tumor-associated kinase homolog	ENSDLAG00005033900	si:ch211-197l9.5	70.0207	0.202603	1	626
799	127357786	S100 calcium binding protein A10a	ENSDLAG00005027842	s100a10a	69.988	0.202913	1	627
800	127357692	gastrula zinc finger protein XlCGF8.2DB-like	NA	NA	69.9704	0.203081	1	628
801	127356185	nuclear protein 1b	NA	NA	69.9299	0.203466	1	629
802	127368454	alpha-1-antitrypsin homolog	NA	NA	69.8823	0.20392	1	630
803	127358797	E3 ubiquitin-protein ligase TRIM41-like	ENSDLAG00005032991	NA	69.8759	0.20398	1	631
804	127355373	ladderlectin-like	NA	NA	69.8461	0.204264	1	632
805	127361877	prostaglandin I2 receptor	ENSDLAG00005000729	NA	69.8279	0.204439	1	633
806	127373774	phosphodiesterase 6G, cGMP-specific, rod, gamma, paralog b	ENSDLAG00005035053	pde6gb	69.7954	0.204749	1	634
807	127375199	interferon regulatory factor 2	ENSDLAG00005016403	NA	69.7922	0.20478	1	635
808	127379274	protein mono-ADP-ribosyltransferase PARP14-like	ENSDLAG00005018863	NA	69.7637	0.205053	1	636
809	127377830	natriuretic peptide A	ENSDLAG00005026612	nppa	69.7595	0.205093	1	637
810	127377673	poly(rC)-binding protein 4-like	ENSDLAG00005021557	NA	69.7419	0.205261	1	638
811	127378408	OX-2 membrane glycoprotein-like	ENSDLAG00005003412	NA	69.7214	0.205458	1	639
812	127362163	alpha-2-macroglobulin-like	ENSDLAG00005030285	NA	69.5808	0.20681	1	640
813	127368237	amylase alpha 2A	ENSDLAG00005023956	NA	69.4798	0.207786	1	641
814	127366501	uncharacterized LOC127366501	ENSDLAG00005001167	NA	69.4744	0.207838	1	642
815	127376640	transcription factor BTF3-like	ENSDLAG00005012524	NA	69.4485	0.20809	1	643
816	127358224	voltage-dependent calcium channel gamma-6 subunit-like	ENSDLAG00005008871	cacng6a	69.4417	0.208156	1	644
817	127372203	keratin, type I cytoskeletal 18-like	ENSDLAG00005006077	krt18b	69.2707	0.209817	1	645
818	127374511	calnexin	ENSDLAG00005017668	canx	69.1429	0.211067	1	646
819	127352890	protein disulfide isomerase family A, member 3	ENSDLAG00005002303	NA	69.117	0.211321	1	647
820	127360861	major histocompatibility complex class I-related gene protein-like	NA	NA	69.0195	0.21228	1	648
821	127363597	complement factor B-like	NA	NA	68.9669	0.212797	1	649
822	127373926	protein kinase C and casein kinase substrate in neurons protein 3-like	ENSDLAG00005001825	NA	68.9316	0.213146	1	650
823	127361422	phosphorylase, glycogen, liver	ENSDLAG00005024482	pygl	68.9287	0.213174	1	651
824	127353738	olfactomedin	NA	NA	68.908	0.213379	1	652
825	127378819	alpha-1,6-mannosylglycoprotein 6-beta-N-acetylglucosaminyltransferase	ENSDLAG00005026513	mgat5	68.86	0.213854	1	653
826	127357436	glyceraldehyde-3-phosphate dehydrogenase-like	ENSDLAG00005011957	NA	68.8349	0.214102	1	654
827	127375895	GTPase IMAP family member 8-like	NA	NA	68.8284	0.214167	1	655
828	127364288	heterogeneous nuclear ribonucleoprotein A/B-like	ENSDLAG00005016927	NA	68.7931	0.214517	1	656
829	127351581	solute carrier family 12 member 1	ENSDLAG00005008560	slc12a1	68.7722	0.214724	1	657
830	127373013	cholesterol 25-hydroxylase	ENSDLAG00005006737	ch25h	68.7569	0.214876	1	658
831	127371665	YOD1 deubiquitinase	ENSDLAG00005014537	yod1	68.654	0.215901	1	659
832	127364270	phosphoglycerate kinase 1	ENSDLAG00005023891	NA	68.6388	0.216053	1	660
833	127360566	NACHT, LRR and PYD domains-containing protein 3-like	ENSDLAG00005031966	NA	68.6173	0.216267	1	661
834	127364552	vitronectin b	ENSDLAG00005000173	vtnb	68.5886	0.216555	1	662
835	127350023	phosphoglucomutase 1	NA	NA	68.5436	0.217005	1	663
836	127374642	myeloid protein 1-like	NA	NA	68.5338	0.217103	1	664
837	127378881	mcf.2 cell line derived transforming sequence-like a	ENSDLAG00005025157	mcf2la	68.5138	0.217303	1	665
838	127365427	insulin receptor substrate 2b	ENSDLAG00005007569	irs2b	68.2628	0.219831	1	666
839	127354392	complement C3-like	NA	NA	68.2004	0.220463	1	667
840	127349895	elongation factor 1-delta-like	ENSDLAG00005016026	eef1db	68.1982	0.220485	1	668
841	127368311	proteasome subunit alpha type-6	ENSDLAG00005016118	psma6b	68.1262	0.221217	1	669
842	127358684	methyltransferase like 25	ENSDLAG00005023640	NA	68.1181	0.221299	1	670
843	127379578	prolyl 4-hydroxylase, alpha polypeptide I b	ENSDLAG00005018572	p4ha1b	68.098	0.221504	1	671
844	127362160	outer mitochondrial membrane lipid metabolism regulator OPA3	NA	NA	68.081	0.221677	1	672
845	127361323	uncharacterized LOC127361323	NA	NA	68.0626	0.221864	1	673
846	127377732	acidic mammalian chitinase-like	ENSDLAG00005011089	chia.4	68.0073	0.222428	1	674
847	127370506	argininosuccinate synthase 1	ENSDLAG00005001692	NA	67.9615	0.222896	1	675
848	127374061	TBC1 domain family, member 10C	ENSDLAG00005026466	NA	67.9235	0.223285	1	676
849	127372946	muscular LMNA-interacting protein	NA	NA	67.9208	0.223313	1	677
850	127350107	tropomyosin 4a	ENSDLAG00005001319	NA	67.8706	0.223827	1	678
851	127357804	eukaryotic translation initiation factor 4eb	ENSDLAG00005000239	eif4eb	67.8337	0.224206	1	679
852	127368765	regulator of microtubule dynamics 3	ENSDLAG00005027320	NA	67.8197	0.22435	1	680
853	127374288	family with sequence similarity 13 member B	ENSDLAG00005023239	NA	67.7978	0.224576	1	681
854	127375106	microtubule-associated protein 1 light chain 3 gamma, like	NA	NA	67.7859	0.224698	1	682
855	127370197	hyaluronan and proteoglycan link protein 1-like	ENSDLAG00005028928	hapln1b	67.7764	0.224795	1	683
856	127360663	V-set domain-containing T-cell activation inhibitor 1-like	ENSDLAG00005034092	NA	67.7434	0.225135	1	684
857	127362429	neprilysin-like	ENSDLAG00005007382	NA	67.7342	0.22523	1	685
858	127349592	chromosome unknown C4orf54 homolog	NA	NA	67.733	0.225242	1	686
859	127360743	Ig kappa-b4 chain C region-like	NA	NA	67.7069	0.225512	1	687
860	127377097	dolichyl-diphosphooligosaccharide--protein glycosyltransferase subunit (non-catalytic)	ENSDLAG00005008950	ddost	67.6784	0.225806	1	688
861	127368606	galectin-3	ENSDLAG00005024170	NA	67.6252	0.226356	1	689
862	127352598	uncharacterized LOC127352598	NA	NA	67.6204	0.226406	1	690
863	127352478	cytochrome c	ENSDLAG00005028695	NA	67.5621	0.22701	1	691
864	127372605	inter-alpha-trypsin inhibitor heavy chain H3-like	NA	NA	67.5208	0.227438	1	692
865	127353870	ribosomal protein L4	ENSDLAG00005005228	rpl4	67.4595	0.228077	1	693
866	127369542	myomesin 1b	ENSDLAG00005020579	myom1b	67.4473	0.228203	1	694
867	127372600	inter-alpha-trypsin inhibitor heavy chain H3-like	ENSDLAG00005031831	NA	67.4303	0.22838	1	695
868	127368424	leucine-rich repeat-containing protein 19-like	NA	NA	67.4151	0.228539	1	696
869	127370436	ephrin-A5b-like	ENSDLAG00005029085	efna5a	67.3904	0.228796	1	697
870	127370001	ubiquitin C	ENSDLAG00005026711	NA	67.3889	0.228813	1	698
871	127376634	oncostatin M receptor	ENSDLAG00005012671	NA	67.3189	0.229544	1	699
872	127357154	uncharacterized LOC127357154	NA	NA	67.2541	0.230222	1	700
873	127373899	cilia- and flagella-associated protein 251	ENSDLAG00005004362	NA	67.2306	0.230469	1	701
874	127357670	H-2 class I histocompatibility antigen, Q9 alpha chain-like	NA	NA	67.2141	0.230642	1	702
875	127356217	uncharacterized LOC127356217	NA	NA	67.2073	0.230714	1	703
876	127359220	troponin T2c, cardiac	ENSDLAG00005022452	NA	67.1735	0.231069	1	704
877	127360076	small nucleolar RNA U13	ENSDLAG00005006010	NA	67.0774	0.232081	1	705
878	127364216	trichohyalin-like	NA	NA	67.0467	0.232405	1	706
879	127371332	complement component 1, q subcomponent, B chain	ENSDLAG00005009881	NA	67.0082	0.232812	1	707
880	127361364	placental growth factor b	NA	NA	66.954	0.233386	1	708
881	127355011	CD209 antigen-like protein B	ENSDLAG00005017413	NA	66.9444	0.233488	1	709
882	127364645	protein sprouty homolog 3	ENSDLAG00005032640	NA	66.921	0.233736	1	710
883	127372424	potassium voltage-gated channel subfamily A regulatory beta subunit 2a	ENSDLAG00005005669	kcnab2a	66.8978	0.233982	1	711
884	127353697	neurotrophic tyrosine kinase, receptor, type 3a	ENSDLAG00005010055	NA	66.8765	0.234209	1	712
885	127373358	pdgfa associated protein 1a	ENSDLAG00005033329	pdap1a	66.8063	0.234956	1	713
886	127371048	uncharacterized LOC127371048	NA	NA	66.7264	0.235808	1	714
887	127357426	sialoadhesin-like	NA	NA	66.6936	0.236159	1	715
888	127374724	early growth response 1	ENSDLAG00005016430	egr1	66.6369	0.236765	1	716
889	127355163	protein qua-1-like	NA	NA	66.5974	0.237189	1	717
890	127366538	heat shock cognate 71 kDa protein-like	ENSDLAG00005012731	hsc70	66.5947	0.237218	1	718
891	127365780	striated muscle enriched protein kinase b	ENSDLAG00005007254	spegb	66.5846	0.237327	1	719
892	127361526	uncharacterized LOC127361526	NA	NA	66.424	0.239056	1	720
893	127356003	ribosomal protein L3	ENSDLAG00005021645	NA	66.4038	0.239273	1	721
894	127367650	uncharacterized LOC127367650	ENSDLAG00005000394	si:ch211-79k12.1	66.3362	0.240005	1	722
895	22832819	16S ribosomal RNA	NA	NA	66.2827	0.240584	1	723
896	127353531	URI1 prefoldin like chaperone	ENSDLAG00005021285	uri1	66.2752	0.240666	1	724
897	127354803	caskin-1	NA	NA	66.2499	0.24094	1	725
898	127366203	xin actin binding repeat containing 2b	NA	NA	66.2485	0.240956	1	726
899	127367419	apolipoprotein C-II	ENSDLAG00005000437	apoc2	66.2455	0.240987	1	727
900	127360629	uncharacterized LOC127360629	NA	NA	66.2399	0.241049	1	728
901	127377561	tubulin alpha-1B chain-like	ENSDLAG00005028924	NA	66.2146	0.241323	1	729
902	127358440	C-type lectin domain family 4 member E-like	NA	NA	66.1664	0.241848	1	730
903	127363562	ladderlectin-like	ENSDLAG00005017862	NA	66.1654	0.241859	1	731
904	127355985	actin, beta 2	ENSDLAG00005028561	NA	66.1546	0.241977	1	732
905	127372037	mesencephalic astrocyte-derived neurotrophic factor	ENSDLAG00005013998	manf	66.1389	0.242148	1	733
906	127356910	epithelial membrane protein 2	ENSDLAG00005026086	emp2	66.1291	0.242255	1	734
907	127369226	retinol dehydrogenase 10a	ENSDLAG00005032238	rdh10a	66.1246	0.242304	1	735
908	127359221	uncharacterized LOC127359221	NA	NA	66.1142	0.242417	1	736
909	127351342	annexin A2-like	ENSDLAG00005019055	NA	66.112	0.242441	1	737
910	127358642	cysteine-rich with EGF-like domains 2	ENSDLAG00005010845	creld2	66.1029	0.24254	1	738
911	127353528	interferon-induced protein 44-like	ENSDLAG00005013588	zgc:153654	66.1007	0.242565	1	739
912	127353456	uncharacterized LOC127353456	ENSDLAG00005010198	NA	66.082	0.242768	1	740
913	127352609	ISL LIM homeobox 2a	ENSDLAG00005013754	isl2a	66.0782	0.242811	1	741
914	127349635	transfer RNA alanine (anticodon CGC)	NA	NA	66.0083	0.243575	1	742
915	127356901	rasd family member 4	ENSDLAG00005032873	NA	65.9582	0.244124	1	743
916	127364296	uncharacterized LOC127364296	NA	NA	65.9453	0.244266	1	744
917	127378073	histocompatibility (minor) 13	ENSDLAG00005023832	NA	65.9277	0.244459	1	745
918	127359601	endonuclease domain-containing 1 protein-like	ENSDLAG00005006933	NA	65.9181	0.244564	1	746
919	127371404	sema domain, immunoglobulin domain (Ig), short basic domain, secreted, (semaphorin) 3Fa	ENSDLAG00005024677	sema3fa	65.9174	0.244571	1	747
920	127369387	YTH N(6)-methyladenosine RNA binding protein 3	ENSDLAG00005002192	ythdf3	65.8659	0.245138	1	748
921	127370949	uncharacterized LOC127370949	ENSDLAG00005008973	NA	65.8145	0.245704	1	749
922	127359814	complement component 8, alpha polypeptide	ENSDLAG00005009602	NA	65.7794	0.246092	1	750
923	127370491	NLR family CARD domain-containing protein 3-like	NA	NA	65.7712	0.246182	1	751
924	127363143	mRNA decay activator protein ZFP36L1	ENSDLAG00005012093	NA	65.7525	0.246388	1	752
925	127374997	uncharacterized LOC127374997	NA	NA	65.7427	0.246496	1	753
926	127366573	trypsin-3-like	ENSDLAG00005013232	prss1	65.7063	0.246899	1	754
927	127376088	indoleamine 2,3-dioxygenase 1	ENSDLAG00005017431	ido1	65.6814	0.247174	1	755
928	127379361	transmembrane protein 272-like	NA	NA	65.641	0.247621	1	756
929	127353397	hatching enzyme 1.2-like	ENSDLAG00005023037	NA	65.6201	0.247854	1	757
930	127360383	transmembrane serine protease 15	ENSDLAG00005033680	NA	65.571	0.248399	1	758
931	127367357	acidic amino acid decarboxylase GADL1-like	ENSDLAG00005009344	NA	65.4599	0.249636	1	759
932	127371419	caveolin 4a	ENSDLAG00005030654	zgc:172270	65.4561	0.249678	1	760
933	127376712	X-box binding protein 1	NA	NA	65.3948	0.250363	1	761
934	127364543	macrophage mannose receptor 1-like	NA	NA	65.3577	0.250778	1	762
935	127370101	mannosidase, alpha, class 2A, member 1	ENSDLAG00005003486	NA	65.3332	0.251053	1	763
936	127378972	S100 calcium binding protein, beta (neural)	ENSDLAG00005029112	s100b	65.2675	0.25179	1	764
937	127377540	cytochrome c oxidase subunit 4 isoform 2, mitochondrial	ENSDLAG00005020602	cox4i2	65.254	0.251941	1	765
938	127352990	mixed lineage kinase domain-like protein	ENSDLAG00005015000	NA	65.1765	0.252813	1	766
939	127358088	ribosomal protein L15	ENSDLAG00005012824	rpl15	65.051	0.254229	1	767
940	127376411	uncharacterized LOC127376411	NA	NA	65.0376	0.254381	1	768
941	127363620	heat shock protein, alpha-crystallin-related, 1	ENSDLAG00005033547	hspb1	64.995	0.254863	1	769
942	127352979	RAR-related orphan receptor A, paralog a	ENSDLAG00005018546	roraa	64.9354	0.25554	1	770
943	127362162	thymus-specific serine protease	ENSDLAG00005020923	NA	64.8242	0.256804	1	771
944	127362723	trafficking regulator of GLUT4 (SLC2A4) 1a	NA	NA	64.8061	0.25701	1	772
945	127369695	cadherin-12-like	ENSDLAG00005023466	NA	64.7673	0.257453	1	773
946	127350282	single stranded DNA binding protein 4	ENSDLAG00005028129	ssbp4	64.7521	0.257626	1	774
947	127352017	cortexin domain-containing 1-like	NA	NA	64.7499	0.257652	1	775
948	127365234	potassium voltage-gated channel subfamily H member 7-like	ENSDLAG00005020169	NA	64.6641	0.258633	1	776
949	127359936	collagen, type X, alpha 1a	ENSDLAG00005004562	col10a1a	64.6543	0.258745	1	777
950	127362545	serpin peptidase inhibitor, clade H (heat shock protein 47), member 1b	ENSDLAG00005007750	serpinh1b	64.6514	0.258778	1	778
951	127354100	sialoadhesin-like	NA	NA	64.5719	0.259691	1	779
952	127372422	paired box 7a	ENSDLAG00005005202	pax7a	64.5511	0.25993	1	780
953	127374403	aldolase b, fructose-bisphosphate	ENSDLAG00005007779	NA	64.5277	0.2602	1	781
954	127373404	mucin 13b, cell surface associated	NA	NA	64.5199	0.260289	1	782
955	127378417	thymosin beta-12	NA	NA	64.466	0.26091	1	783
956	127359860	butyrophilin-like protein 2	ENSDLAG00005003352	NA	64.4515	0.261078	1	784
957	127352949	microtubule-associated protein 1Ab	NA	NA	64.4447	0.261155	1	785
958	127362286	porphobilinogen deaminase-like	ENSDLAG00005005394	NA	64.3667	0.262057	1	786
959	127365534	sodium channel, voltage-gated, type I-like, alpha	ENSDLAG00005020464	NA	64.2982	0.26285	1	787
960	127378943	uncharacterized LOC127378943	NA	NA	64.2898	0.262948	1	788
961	127369229	60S ribosomal protein L7	ENSDLAG00005029052	NA	64.2712	0.263164	1	789
962	127373892	sarcoglycan, alpha	ENSDLAG00005031918	sgca	64.1783	0.264243	1	790
963	127350776	aldo-keto reductase family 1, member A1b (aldehyde reductase)	ENSDLAG00005006509	NA	64.0783	0.265409	1	791
964	127351683	malignant fibrous histiocytoma-amplified sequence 1 homolog	NA	NA	64.0432	0.26582	1	792
965	127372198	histone deacetylase 7-like	ENSDLAG00005006690	hdac7b	64.0322	0.265949	1	793
966	127358040	thioredoxin-interacting protein-like	ENSDLAG00005032647	NA	63.9847	0.266504	1	794
967	127371882	transforming, acidic coiled-coil containing protein 2	ENSDLAG00005005258	NA	63.9841	0.266511	1	795
968	127359864	protein NLRC3-like	ENSDLAG00005028604	NA	63.9485	0.266928	1	796
969	127372042	poly (ADP-ribose) glycohydrolase a	ENSDLAG00005005901	parga	63.8743	0.267799	1	797
970	127370786	protein phosphatase 1 regulatory subunit 3C2, duplicate a	ENSDLAG00005028606	NA	63.8712	0.267836	1	798
971	127351781	dipeptidase 1	ENSDLAG00005022269	dpep1	63.8476	0.268113	1	799
972	127360254	dyskeratosis congenita 1, dyskerin	ENSDLAG00005006066	NA	63.8438	0.268159	1	800
973	127375643	chemokine-like receptor 1	ENSDLAG00005034559	cmklr1	63.8166	0.268478	1	801
974	127363991	sterile alpha motif domain-containing protein 9-like	NA	NA	63.8124	0.268528	1	802
975	127351220	cytochrome c oxidase subunit 5B, mitochondrial-like	NA	NA	63.8065	0.268598	1	803
976	127362689	CCAAT enhancer binding protein delta	NA	NA	63.7658	0.269078	1	804
977	127377091	Pim-2 proto-oncogene, serine/threonine kinase	ENSDLAG00005029998	pim2	63.7318	0.269478	1	805
978	127369332	glycogenin 1b	ENSDLAG00005008737	gyg1b	63.7215	0.2696	1	806
979	127369638	uncharacterized LOC127369638	NA	NA	63.7202	0.269615	1	807
980	127377416	troponin C type 1a (slow)	ENSDLAG00005004200	tnnc1a	63.7025	0.269825	1	808
981	127356555	phosphoethanolamine/phosphocholine phosphatase 1	NA	NA	63.7002	0.269852	1	809
982	127356226	uncharacterized LOC127356226	ENSDLAG00005029186	NA	63.6652	0.270266	1	810
983	127363797	relaxin family peptide receptor 2a	ENSDLAG00005023674	rxfp2a	63.6569	0.270364	1	811
984	127351593	deoxyuridine triphosphatase	ENSDLAG00005010901	dut	63.6288	0.270697	1	812
985	127376673	uncharacterized LOC127376673	ENSDLAG00005029777	NA	63.6128	0.270887	1	813
986	127352168	M1-specific T cell receptor alpha chain-like	NA	NA	63.5841	0.271227	1	814
987	127367667	Ig kappa-b4 chain C region-like	NA	NA	63.5343	0.271818	1	815
988	127356824	uncharacterized LOC127356824	NA	NA	63.4851	0.272404	1	816
989	127358044	interleukin enhancer binding factor 2	ENSDLAG00005008549	NA	63.4531	0.272785	1	817
990	127362610	mitogen-activated protein kinase kinase kinase kinase 5-like	ENSDLAG00005016305	NA	63.4501	0.272821	1	818
991	127377055	aminolevulinate, delta-, synthase 2	ENSDLAG00005005664	NA	63.3751	0.273715	1	819
992	127358304	uncharacterized LOC127358304	NA	NA	63.357	0.273932	1	820
993	127367764	protein tyrosine phosphatase type IVA 3	ENSDLAG00005010647	NA	63.348	0.274039	1	821
994	127355608	microfibril-associated glycoprotein 4-like	ENSDLAG00005003231	NA	63.2388	0.275347	1	822
995	127369750	uncharacterized LOC127369750	ENSDLAG00005033004	NA	63.2377	0.275361	1	823
996	127350390	retinoid X receptor, gamma b	ENSDLAG00005002589	NA	63.1877	0.275961	1	824
997	127356578	synaptogyrin 2a	ENSDLAG00005018060	NA	63.171	0.276161	1	825
998	127373851	serine/threonine/tyrosine-interacting-like protein 2	NA	NA	63.1078	0.276923	1	826
999	127353801	GABA(A) receptor-associated protein like 2	NA	NA	63.1052	0.276953	1	827
1000	127366067	uncharacterized LOC127366067	NA	NA	63.0992	0.277026	1	828
1001	127371664	tripartite motif-containing protein 16-like	ENSDLAG00005004898	NA	63.0876	0.277165	1	829
1002	127349803	complement factor H	NA	NA	63.0715	0.27736	1	830
1003	127358892	uncharacterized LOC127358892	NA	NA	63.0713	0.277362	1	831
1004	127377653	hepatocyte nuclear factor 4, alpha	ENSDLAG00005011382	hnf4a	63.062	0.277475	1	832
1005	127352129	solute carrier family 17 member 6b	ENSDLAG00005021374	slc17a6b	63.0308	0.277852	1	833
1006	127367989	uncharacterized LOC127367989	ENSDLAG00005016657	NA	63.0162	0.278028	1	834
1007	127357672	semaphorin-4E-like	ENSDLAG00005023431	NA	62.9878	0.278371	1	835
1008	127378792	receptor activity-modifying protein 1-like	ENSDLAG00005026609	NA	62.9856	0.278398	1	836
1009	127355867	solute carrier family 2 member 6	ENSDLAG00005030663	NA	62.9543	0.278777	1	837
1010	127368323	myosin, heavy chain 6, cardiac muscle, alpha	NA	NA	62.9353	0.279007	1	838
1011	127372339	uncharacterized LOC127372339	NA	NA	62.8853	0.279612	1	839
1012	127375526	malic enzyme 2, NAD(+)-dependent, mitochondrial	ENSDLAG00005026681	NA	62.8817	0.279657	1	840
1013	127355881	pentraxin-4	NA	NA	62.8303	0.28028	1	841
1014	127361287	synuclein, gamma a	NA	NA	62.8084	0.280547	1	842
1015	127369364	zinc finger, CCHC domain containing 2	ENSDLAG00005003079	NA	62.7834	0.28085	1	843
1016	127350689	regulator of G-protein signaling 5-like	ENSDLAG00005016160	rgs5a	62.7739	0.280966	1	844
1017	127355483	zinc finger and BTB domain containing 42	ENSDLAG00005028456	zbtb42	62.7735	0.280971	1	845
1018	127363596	complement factor B-like	ENSDLAG00005008709	NA	62.763	0.281099	1	846
1019	127374307	spondin 2b, extracellular matrix protein	ENSDLAG00005002407	spon2b	62.7628	0.281101	1	847
1020	127373241	carnitine O-palmitoyltransferase 1, liver isoform-like	ENSDLAG00005010898	NA	62.7168	0.281662	1	848
1021	127368419	angiopoietin-related protein 3-like	NA	NA	62.7119	0.281722	1	849
1022	127367216	complement C1q-like protein 2	NA	NA	62.6781	0.282135	1	850
1023	127367176	RNA binding motif protein 24b	ENSDLAG00005027279	rbm24b	62.6395	0.282607	1	851
1024	127370277	microtubule-associated protein 1B	ENSDLAG00005022393	map1b	62.6262	0.282769	1	852
1025	127360277	myosin light chain 4-like	NA	NA	62.6251	0.282782	1	853
1026	127364522	ubiquitin B	NA	NA	62.5862	0.283259	1	854
1027	127369796	uncharacterized LOC127369796	NA	NA	62.5837	0.28329	1	855
1028	127349612	small nucleolar RNA U3	ENSDLAG00005011985	NA	62.5704	0.283452	1	856
1029	127366547	RAB6B, member RAS oncogene family b	ENSDLAG00005031898	rab6bb	62.4914	0.284422	1	857
1030	127350275	insulin-like 5a	ENSDLAG00005025637	insl5a	62.4796	0.284567	1	858
1031	127366021	neuropilin-2-like	ENSDLAG00005035118	NA	62.4531	0.284892	1	859
1032	127371976	NACHT, LRR and PYD domains-containing protein 12-like	ENSDLAG00005030138	NA	62.4368	0.285093	1	860
1033	127363589	sodium-dependent phosphate transport protein 2A-like	ENSDLAG00005021333	NA	62.4233	0.285259	1	861
1034	127374127	follistatin-like 5	ENSDLAG00005014297	NA	62.3671	0.285952	1	862
1035	127369548	3-hydroxyacyl-CoA dehydratase 1	ENSDLAG00005018856	NA	62.3568	0.286079	1	863
1036	127379551	ubiquitin carboxyl-terminal hydrolase 47-like	NA	NA	62.3407	0.286277	1	864
1037	127354910	exocyst complex component 3-like	NA	NA	62.3342	0.286357	1	865
1038	127354553	uncharacterized LOC127354553	NA	NA	62.2738	0.287103	1	866
1039	127366689	C-reactive protein-like	ENSDLAG00005009621	NA	62.2416	0.287503	1	867
1040	ENSDLAG00005026832	NA	ENSDLAG00005026832	NA	62.1961	0.288066	1	868
1041	127376433	WD repeat-containing protein 87-like	NA	NA	62.1586	0.288531	1	869
1042	127373483	ras-related protein Rab-26	ENSDLAG00005014384	NA	62.1582	0.288535	1	870
1043	127371943	podocalyxin-like 2	NA	NA	62.1557	0.288567	1	871
1044	127350649	E3 ubiquitin-protein ligase rnf213-alpha-like	NA	NA	62.0671	0.289668	1	872
1045	127355048	UDP-GlcNAc:betaGal beta-1,3-N-acetylglucosaminyltransferase 2a	ENSDLAG00005032538	b3gnt2a	62.0248	0.290194	1	873
1046	127371050	RanBP-type and C3HC4-type zinc finger containing 1	ENSDLAG00005012710	NA	62.017	0.290292	1	874
1047	127375624	methionine adenosyltransferase II, alpha b	ENSDLAG00005025002	mat2ab	61.9022	0.291725	1	875
1048	127355046	UTP--glucose-1-phosphate uridylyltransferase-like	ENSDLAG00005006357	ugp2a	61.8891	0.29189	1	876
1049	127358594	tetraspanin-7-like	ENSDLAG00005030796	NA	61.8754	0.292061	1	877
1050	127365790	CD276 antigen homolog	NA	NA	61.8654	0.292187	1	878
1051	127368574	cytochrome P450 2K1-like	NA	NA	61.847	0.292417	1	879
1052	127377100	NAD kinase a	ENSDLAG00005006790	NA	61.8242	0.292702	1	880
1053	127361007	tripartite motif-containing protein 16-like	NA	NA	61.8133	0.292839	1	881
1054	127362543	matrix metallopeptidase 13b	ENSDLAG00005008348	NA	61.779	0.293269	1	882
1055	127366126	protein arginine methyltransferase 5	ENSDLAG00005018348	prmt5	61.7766	0.2933	1	883
1056	127373545	pyruvate dehydrogenase kinase 2a	ENSDLAG00005023763	NA	61.7364	0.293805	1	884
1057	127366994	cAMP-responsive element modulator-like	ENSDLAG00005032895	NA	61.7127	0.294104	1	885
1058	127351495	fibronectin 1b	ENSDLAG00005016426	NA	61.7124	0.294107	1	886
1059	127359270	inter-alpha-trypsin inhibitor heavy chain 2	ENSDLAG00005024772	itih2	61.7031	0.294224	1	887
1060	127372058	uncharacterized LOC127372058	NA	NA	61.696	0.294313	1	888
1061	127364174	myosin-11-like	NA	NA	61.6735	0.294597	1	889
1062	127360767	Ig kappa-b4 chain C region-like	NA	NA	61.6505	0.294887	1	890
1063	127351806	uncharacterized LOC127351806	ENSDLAG00005034070	NA	61.6362	0.295067	1	891
1064	127352397	ribosomal L24 domain containing 1	NA	NA	61.6246	0.295213	1	892
1065	127373753	NLR family, CARD domain containing 3	ENSDLAG00005006214	nlrc3	61.5871	0.295687	1	893
1066	127352795	dispanin subfamily A member 2b-like	ENSDLAG00005034758	NA	61.5812	0.295761	1	894
1067	127355371	galactose-specific lectin nattectin-like	ENSDLAG00005014131	NA	61.5683	0.295924	1	895
1068	127367272	ribosomal protein L18	ENSDLAG00005005893	rpl18	61.5579	0.296056	1	896
1069	127356965	uncharacterized LOC127356965	NA	NA	61.4855	0.296972	1	897
1070	127355769	26S proteasome non-ATPase regulatory subunit 11A	ENSDLAG00005032181	NA	61.4799	0.297043	1	898
1071	127368245	Structural maintenance of chromosomes protein 6-like	ENSDLAG00005012103	NA	61.4774	0.297074	1	899
1072	127349909	proteasome 20S subunit beta 8A	NA	NA	61.473	0.29713	1	900
1073	127377634	polymeric immunoglobulin receptor-like	NA	NA	61.4689	0.297181	1	901
1074	127369576	B-cell receptor CD22-like	ENSDLAG00005026893	NA	61.458	0.297321	1	902
1075	127371691	uncharacterized LOC127371691	NA	NA	61.4492	0.297432	1	903
1076	127375579	kinesin-like protein KIF27	NA	NA	61.4248	0.297741	1	904
1077	127376613	unc-45 myosin chaperone B	ENSDLAG00005024568	NA	61.4207	0.297794	1	905
1078	127369327	solute carrier family 22 member 13-like	NA	NA	61.3742	0.298385	1	906
1079	127357061	uncharacterized LOC127357061	NA	NA	61.3024	0.299297	1	907
1080	127376307	annexin A1a	ENSDLAG00005004627	anxa1a	61.2182	0.300371	1	908
1081	127366064	histamine N-methyltransferase A-like	ENSDLAG00005021434	NA	61.1789	0.300874	1	909
1082	127363948	transmembrane and immunoglobulin domain containing 1	ENSDLAG00005013284	tmigd1	61.1161	0.301678	1	910
1083	127377512	heat shock protein family, member 7 (cardiovascular)	NA	NA	61.0688	0.302284	1	911
1084	127361774	complement C2	ENSDLAG00005024144	NA	61.0607	0.302387	1	912
1085	127353731	tyrosine aminotransferase	ENSDLAG00005018405	tat	61.0291	0.302794	1	913
1086	127354405	GTPase IMAP family member 7-like	NA	NA	61.0035	0.303123	1	914
1087	127372344	2,4-dienoyl CoA reductase 1, mitochondrial	ENSDLAG00005033099	NA	60.9664	0.303599	1	915
1088	127350579	flavin-containing monooxygenase 5-like	ENSDLAG00005001945	NA	60.9647	0.303621	1	916
1089	127364019	beta-glucuronidase-like	NA	NA	60.9535	0.303765	1	917
1090	127374517	apobec1 complementation factor	ENSDLAG00005027134	NA	60.9409	0.303928	1	918
1091	127376073	gamma-glutamyl hydrolase	ENSDLAG00005018951	NA	60.9294	0.304076	1	919
1092	127356866	myeloid-associated differentiation marker homolog	ENSDLAG00005025832	NA	60.9157	0.304253	1	920
1093	127363181	solute carrier family 25 member 15a	NA	NA	60.9032	0.304414	1	921
1094	127375044	heat shock protein 9	ENSDLAG00005018779	NA	60.8985	0.304474	1	922
1095	127360102	nuclear factor 7, brain-like	NA	NA	60.8659	0.304895	1	923
1096	127355034	sialidase-4-like	ENSDLAG00005008231	NA	60.8363	0.305277	1	924
1097	127361448	synaptojanin 2 binding protein	ENSDLAG00005031647	synj2bp	60.7914	0.305857	1	925
1098	127375146	uncharacterized LOC127375146	NA	NA	60.7898	0.305878	1	926
1099	127360576	complement factor I	ENSDLAG00005015881	NA	60.7807	0.305996	1	927
1100	127363763	transcription factor 7	ENSDLAG00005008406	tcf7	60.7632	0.306222	1	928
1101	127367722	hepcidin antimicrobial peptide	ENSDLAG00005001556	NA	60.7593	0.306273	1	929
1102	127357989	VPS52 subunit of GARP complex	ENSDLAG00005025070	NA	60.7344	0.306596	1	930
1103	127368847	transcription factor AP-2 beta	ENSDLAG00005001349	tfap2b	60.6664	0.307477	1	931
1104	127369211	junctophilin 1a	ENSDLAG00005000182	jph1a	60.6597	0.307564	1	932
1105	127352876	caldesmon 1b	ENSDLAG00005029387	cald1b	60.607	0.308249	1	933
1106	127365230	aconitate decarboxylase 1	ENSDLAG00005005809	acod1	60.5963	0.308388	1	934
1107	127361764	septin 4b	ENSDLAG00005007727	NA	60.5894	0.308478	1	935
1108	127364111	matrix metallopeptidase 13a	ENSDLAG00005008130	mmp13a	60.5588	0.308876	1	936
1109	127363943	solute carrier family 47 member 1	ENSDLAG00005013297	slc47a1	60.5248	0.309319	1	937
1110	127374539	cephalotoxin-like protein	ENSDLAG00005016839	NA	60.5205	0.309374	1	938
1111	127362355	pipecolic acid oxidase	ENSDLAG00005006389	pipox	60.5193	0.309391	1	939
1112	127374611	exosome complex component RRP40-like	NA	NA	60.496	0.309694	1	940
1113	127366526	B-cell receptor CD22-like	ENSDLAG00005026749	NA	60.4928	0.309737	1	941
1114	127359552	Ig kappa-b4 chain C region-like	NA	NA	60.4894	0.30978	1	942
1115	127361560	ovarian cancer G-protein coupled receptor 1	ENSDLAG00005027847	NA	60.4853	0.309835	1	943
1116	127370533	prostaglandin D2 synthase a	NA	NA	60.4802	0.309901	1	944
1117	127360810	Ig lambda-1 chain C region-like	NA	NA	60.4781	0.309929	1	945
1118	127369208	transient receptor potential cation channel, subfamily A, member 1b	ENSDLAG00005000324	trpa1b	60.4542	0.310241	1	946
1119	127360418	ribosomal protein S14	ENSDLAG00005016530	NA	60.4322	0.310528	1	947
1120	127354251	translocase of inner mitochondrial membrane 10 homolog (yeast)	NA	NA	60.4042	0.310895	1	948
1121	127351855	ribosomal protein L13	ENSDLAG00005020547	rpl13	60.398	0.310975	1	949
1122	127370154	sorting nexin 24	ENSDLAG00005015260	snx24	60.3665	0.311387	1	950
1123	127375738	DGCR8 microprocessor complex subunit	ENSDLAG00005021935	NA	60.3664	0.311389	1	951
1124	127368494	heat shock protein 90, alpha (cytosolic), class B member 1	ENSDLAG00005024127	hsp90ab1	60.355	0.311538	1	952
1125	127370735	ciliary neurotrophic factor receptor	ENSDLAG00005014939	cntfr	60.3399	0.311736	1	953
1126	127355268	lipopolysaccharide-induced tumor necrosis factor-alpha factor homolog	NA	NA	60.3139	0.312076	1	954
1127	127356139	protein jagged-2-like	ENSDLAG00005009198	NA	60.2852	0.312454	1	955
1128	127355549	uncharacterized si:ch211-14k19.8	ENSDLAG00005018387	NA	60.2739	0.312602	1	956
1129	127365606	insulin-like growth factor-binding protein 2-B	ENSDLAG00005024118	igfbp2b	60.262	0.312758	1	957
1130	127351127	coronin, actin binding protein, 2Ba	ENSDLAG00005034094	NA	60.2548	0.312853	1	958
1131	127353083	5'-nucleotidase domain containing 3	ENSDLAG00005020725	NA	60.2545	0.312857	1	959
1132	127354387	myosin heavy chain, fast skeletal muscle-like	ENSDLAG00005029166	NA	60.2513	0.312898	1	960
1133	127368125	triadin-like	NA	NA	60.096	0.314944	1	961
1134	127377510	MBL associated serine protease 2	ENSDLAG00005024713	masp2	60.066	0.315341	1	962
1135	127359478	NACHT, LRR and PYD domains-containing protein 5-like	NA	NA	60.0657	0.315345	1	963
1136	127357352	zinc finger protein 36, C3H type-like 1a	ENSDLAG00005013440	zfp36l1a	60.0541	0.315497	1	964
1137	127349504	actin binding LIM protein family, member 2	ENSDLAG00005020689	ablim2	60.0454	0.315613	1	965
1138	127376410	uncharacterized LOC127376410	ENSDLAG00005031531	NA	60.0242	0.315893	1	966
1139	127357942	stathmin-like	ENSDLAG00005014360	stmn1a	60.0186	0.315966	1	967
1140	127358302	prolyl endopeptidase-like	ENSDLAG00005033397	NA	59.9779	0.316506	1	968
1141	127376132	arrestin domain-containing protein 2-like	NA	NA	59.9551	0.316807	1	969
1142	127376311	calcium-binding mitochondrial carrier protein SCaMC-2-A-like	ENSDLAG00005010492	NA	59.9509	0.316863	1	970
1143	127364381	uncharacterized LOC127364381	NA	NA	59.9408	0.316997	1	971
1144	127376532	uncharacterized LOC127376532	ENSDLAG00005024558	zgc:152830	59.9296	0.317146	1	972
1145	127367242	collagen, type VI, alpha 1	ENSDLAG00005033968	NA	59.9105	0.3174	1	973
1146	127359271	methionine aminopeptidase 2-like	ENSDLAG00005024721	NA	59.8925	0.317638	1	974
1147	127368743	uncharacterized LOC127368743	ENSDLAG00005031431	NA	59.888	0.317698	1	975
1148	127356500	low density lipoprotein receptor a	ENSDLAG00005025005	ldlra	59.8312	0.318452	1	976
1149	127357627	syndecan 3	ENSDLAG00005023804	NA	59.8278	0.318498	1	977
1150	127358974	6-phosphofructo-2-kinase/fructose-2,6-biphosphatase 3	ENSDLAG00005015562	NA	59.7457	0.319591	1	978
1151	127350747	coproporphyrinogen oxidase	ENSDLAG00005034795	cpox	59.7183	0.319956	1	979
1152	127375841	stromal cell-derived factor 2-like 1	ENSDLAG00005025490	NA	59.6611	0.320721	1	980
1153	127364279	doublecortin-like kinase 1a	NA	NA	59.6206	0.321263	1	981
1154	127373069	caveolae-associated protein 1-like	ENSDLAG00005004886	NA	59.6169	0.321312	1	982
1155	127356581	suppressor of cytokine signaling 3a	ENSDLAG00005018382	socs3a	59.6145	0.321344	1	983
1156	127365701	ribosomal protein S28	ENSDLAG00005030876	rps28	59.6058	0.32146	1	984
1157	127351799	microtubule associated monooxygenase, calponin and LIM domain containing 2a	ENSDLAG00005022232	mical2a	59.5674	0.321974	1	985
1158	127374079	glutathione peroxidase 3	NA	NA	59.5453	0.322271	1	986
1159	127365406	Kruppel-like factor 12b	ENSDLAG00005027532	klf12b	59.536	0.322395	1	987
1160	127370516	SMAD family member 7	ENSDLAG00005018233	smad7	59.5328	0.322439	1	988
1161	127364058	CXXC finger protein 5a	NA	NA	59.5196	0.322615	1	989
1162	127352020	hatching enzyme 1.2-like	ENSDLAG00005003097	NA	59.4821	0.323118	1	990
1163	127362061	pleckstrin homology domain containing, family G (with RhoGef domain) member 2	ENSDLAG00005015025	plekhg2	59.4525	0.323517	1	991
1164	127370962	DCC netrin 1 receptor	ENSDLAG00005006417	NA	59.4434	0.323639	1	992
1165	127352273	protein phosphatase 1 regulatory subunit 3E	NA	NA	59.441	0.323672	1	993
1166	127357031	tryptase-2-like	ENSDLAG00005025300	NA	59.4373	0.323721	1	994
1167	127379494	solute carrier family 2, facilitated glucose transporter member 4-like	ENSDLAG00005030801	NA	59.3375	0.325065	1	995
1168	127357492	major histocompatibility complex class I-related gene protein-like	NA	NA	59.3372	0.325069	1	996
1169	127355443	myomesin 2a	ENSDLAG00005020729	myom2a	59.3236	0.325253	1	997
1170	127353042	proteasome 20S subunit alpha 1	ENSDLAG00005012225	NA	59.3167	0.325347	1	998
1171	127354140	serine peptidase inhibitor, Kazal type 4	NA	NA	59.3078	0.325466	1	999
1172	127358908	decorin	ENSDLAG00005025824	dcn	59.2616	0.326091	1	1000
1173	127370583	IL-6 subfamily cytokine M17	ENSDLAG00005033919	m17	59.2574	0.326148	1	1001
1174	127352566	E3 ubiquitin-protein ligase TRIM21-like	NA	NA	59.2489	0.326261	1	1002
1175	127366507	kidney mitochondrial carrier protein 1	ENSDLAG00005024406	NA	59.248	0.326274	1	1003
1176	127354422	heme-binding protein soul5, like	ENSDLAG00005023756	soul5l	59.2474	0.326282	1	1004
1177	127363888	preproinsulin	ENSDLAG00005028418	NA	59.2015	0.326903	1	1005
1178	127350031	cornifelin homolog	NA	NA	59.1793	0.327204	1	1006
1179	127351176	ribosomal protein L12	ENSDLAG00005022516	NA	59.1608	0.327455	1	1007
1180	127372170	cd8 beta	NA	NA	59.1365	0.327784	1	1008
1181	127357144	hemoglobin subunit alpha-A-like	ENSDLAG00005029013	NA	59.1159	0.328064	1	1009
1182	127369472	cystatin-B-like	NA	NA	59.0995	0.328286	1	1010
1183	127368300	bone morphogenetic protein 2b	ENSDLAG00005022896	NA	59.083	0.32851	1	1011
1184	127352115	solute carrier family 6 member 2	ENSDLAG00005002040	slc6a2	59.074	0.328633	1	1012
1185	127362257	3-monooxygenase/tryptophan 5-monooxygenase activation protein, gamma polypeptide 2	ENSDLAG00005023997	ywhag2	59.0684	0.328709	1	1013
1186	127370121	ribosomal protein L28	ENSDLAG00005006652	NA	59.0527	0.328922	1	1014
1187	127362977	selenoprotein F	NA	NA	59.0437	0.329045	1	1015
1188	127358388	stathmin 2b	ENSDLAG00005020007	stmn2b	59.0401	0.329094	1	1016
1189	127360143	tripartite motif-containing protein 16-like protein	NA	NA	59.027	0.329271	1	1017
1190	127362985	uncharacterized LOC127362985	NA	NA	59.0142	0.329446	1	1018
1191	127357857	uncharacterized LOC127357857	ENSDLAG00005012111	NA	58.9738	0.329996	1	1019
1192	127375277	GTPase IMAP family member 8-like	NA	NA	58.9672	0.330086	1	1020
1193	127350981	transfer RNA histidin (anticodon GUG)	NA	NA	58.9426	0.330421	1	1021
1194	127359618	butyrophilin subfamily 3 member A3-like	NA	NA	58.9242	0.330672	1	1022
1195	127364148	hephaestin-like 1b	ENSDLAG00005014497	hephl1b	58.9127	0.33083	1	1023
1196	127374438	ecto-NOX disulfide-thiol exchanger 2-like	ENSDLAG00005009761	enox2	58.8944	0.33108	1	1024
1197	127355160	uncharacterized LOC127355160	NA	NA	58.8894	0.331148	1	1025
1198	127368052	BCL11 transcription factor B b	ENSDLAG00005021174	NA	58.8805	0.331269	1	1026
1199	127358605	cytosolic 5'-nucleotidase 1A-like	NA	NA	58.8529	0.331646	1	1027
1200	127379557	uncharacterized LOC127379557	ENSDLAG00005033678	NA	58.8491	0.331698	1	1028
1201	127369213	EYA transcriptional coactivator and phosphatase 1	ENSDLAG00005000441	eya1	58.8454	0.331749	1	1029
1202	127379307	sushi, von Willebrand factor type A, EGF and pentraxin domain containing 1	ENSDLAG00005007536	svep1	58.8229	0.332056	1	1030
1203	127366784	protein DVR-1	ENSDLAG00005002544	NA	58.8154	0.33216	1	1031
1204	127361028	uncharacterized LOC127361028	NA	NA	58.7778	0.332674	1	1032
1205	127358328	carnosine dipeptidase 2	ENSDLAG00005011330	NA	58.743	0.333151	1	1033
1206	127354400	complement C3-like	NA	NA	58.7377	0.333223	1	1034
1207	127378756	G protein-coupled receptor 137c	ENSDLAG00005021875,ENSDLAG00005030404	NA	58.7338	0.333277	1	1035
1208	127359222	leiomodin 2 (cardiac) b	ENSDLAG00005032418	lmod2b	58.7234	0.33342	1	1036
1209	127360862	mamu class I histocompatibility antigen, alpha chain F-like	NA	NA	58.7187	0.333485	1	1037
1210	127357708	ribosomal protein L11	ENSDLAG00005014702	rpl11	58.6931	0.333835	1	1038
1211	127373239	Ferritin, lower subunit-like	ENSDLAG00005033761	NA	58.6567	0.334336	1	1039
1212	127374845	RAP2C, member of RAS oncogene family	ENSDLAG00005027080	rap2c	58.6551	0.334358	1	1040
1213	127378591	mitochondrial genome maintenance exonuclease 1	ENSDLAG00005000208	NA	58.6455	0.33449	1	1041
1214	127357482	serine/threonine-protein kinase SBK2	ENSDLAG00005025386	si:ch211-171h4.3	58.6387	0.334584	1	1042
1215	127364209	NOVA alternative splicing regulator 1	ENSDLAG00005006248	nova1	58.6168	0.334885	1	1043
1216	127369534	NACHT, LRR and PYD domains-containing protein 5-like	NA	NA	58.6125	0.334943	1	1044
1217	127350674	regulator of G protein signaling 4	ENSDLAG00005029372	rgs4	58.6004	0.33511	1	1045
1218	127355237	neuritin 1a	ENSDLAG00005034892	NA	58.5998	0.335119	1	1046
1219	127378595	uncharacterized LOC127378595	NA	NA	58.5691	0.335541	1	1047
1220	127377687	galactose-specific lectin nattectin-like	ENSDLAG00005024330	NA	58.5549	0.335737	1	1048
1221	127375217	glutamate receptor 3	ENSDLAG00005010032	NA	58.5413	0.335924	1	1049
1222	127359791	interleukin 7 receptor	ENSDLAG00005028224	NA	58.5094	0.336364	1	1050
1223	127365570	electrogenic aspartate/glutamate antiporter SLC25A12, mitochondrial-like	ENSDLAG00005026055	NA	58.4876	0.336665	1	1051
1224	127352595	uncharacterized LOC127352595	NA	NA	58.4868	0.336676	1	1052
1225	127353606	Ig kappa chain V-III region MOPC 63-like	NA	NA	58.4302	0.337459	1	1053
1226	127358126	uncharacterized LOC127358126	NA	NA	58.4297	0.337466	1	1054
1227	127372471	translocon-associated protein subunit alpha-like	ENSDLAG00005028373	NA	58.4046	0.337813	1	1055
1228	127356720	leucine rich repeat containing 4Ba	ENSDLAG00005029382	lrrc4ba	58.4025	0.337842	1	1056
1229	127370983	cyclin I	NA	NA	58.3684	0.338314	1	1057
1230	127350865	cholinergic receptor, muscarinic 3a	ENSDLAG00005030699	chrm3a	58.3666	0.338339	1	1058
1231	127365871	phosducin-like 3	ENSDLAG00005012252	NA	58.3337	0.338796	1	1059
1232	127361583	RLF zinc finger	ENSDLAG00005034680	rlf	58.3215	0.338964	1	1060
1233	127353237	ALX homeobox 1	ENSDLAG00005019960	alx1	58.3173	0.339022	1	1061
1234	127350993	vacuolar protein sorting 13 homolog C	ENSDLAG00005020574	NA	58.3001	0.339261	1	1062
1235	127378630	karyopherin (importin) beta 3	ENSDLAG00005025890	NA	58.2597	0.339822	1	1063
1236	127366603	acyl-CoA binding domain containing 7	NA	NA	58.2567	0.339864	1	1064
1237	127364166	trichohyalin-like	NA	NA	58.2548	0.33989	1	1065
1238	127363497	stress-induced phosphoprotein 1	ENSDLAG00005022165	NA	58.2315	0.340214	1	1066
1239	127378499	LanC antibiotic synthetase component C-like 1 (bacterial)	ENSDLAG00005028062	lancl1	58.1703	0.341066	1	1067
1240	127364186	chemokine XC receptor 1-like	NA	NA	58.1257	0.341687	1	1068
1241	127364622	ubiquitin specific peptidase 14 (tRNA-guanine transglycosylase)	ENSDLAG00005005886	usp14	58.1161	0.341822	1	1069
1242	127360723	toll-like receptor 2 type-2	ENSDLAG00005003158	NA	58.0846	0.342261	1	1070
1243	127374203	cyclin G1	NA	NA	58.0428	0.342845	1	1071
1244	127357039	uncharacterized LOC127357039	NA	NA	57.9991	0.343455	1	1072
1245	127377518	secondary ossification center associated regulator of chondrocyte maturation	NA	NA	57.9036	0.344794	1	1073
1246	127355552	perforin-1-like	NA	NA	57.8915	0.344963	1	1074
1247	127358289	Ig kappa-b4 chain C region-like	NA	NA	57.8616	0.345384	1	1075
1248	127372079	ninjurin 1	ENSDLAG00005026751	NA	57.8295	0.345834	1	1076
1249	127360067	actin filament-associated protein 1-like 2	ENSDLAG00005005131	NA	57.7917	0.346365	1	1077
1250	127365152	nucleolar protein interacting with the FHA domain of MKI67	NA	NA	57.7511	0.346937	1	1078
1251	127367420	dihydropyrimidinase	ENSDLAG00005012955	dpys	57.7469	0.346997	1	1079
1252	127362093	glia maturation factor, gamma	NA	NA	57.7444	0.347032	1	1080
1253	127350677	myosin light chain kinase family, member 4b	ENSDLAG00005015580	mylk4b	57.7159	0.347434	1	1081
1254	127350590	exocyst complex component 1	ENSDLAG00005012108	NA	57.6533	0.348317	1	1082
1255	127351937	synaptosomal-associated protein 25-A-like	ENSDLAG00005028654	NA	57.6148	0.348861	1	1083
1256	127356805	immunoglobulin lambda-1 light chain-like	NA	NA	57.5666	0.349542	1	1084
1257	127365743	disco-interacting protein 2 homolog A	ENSDLAG00005011798	NA	57.551	0.349763	1	1085
1258	127352547	nuclear factor 7, ovary-like	NA	NA	57.5441	0.349861	1	1086
1259	127349722	proteasome 26S subunit, non-ATPase 1	ENSDLAG00005011359	psmd1	57.508	0.350373	1	1087
1260	127376582	fibrosin-like 1	ENSDLAG00005019385	fbrsl1	57.5019	0.350459	1	1088
1261	127363603	peripheral-type benzodiazepine receptor-associated protein 1-like	ENSDLAG00005014208	NA	57.4998	0.350489	1	1089
1262	127360813	uncharacterized LOC127360813	ENSDLAG00005026878	NA	57.4959	0.350545	1	1090
1263	127374836	fibroblast growth factor binding protein 2a	NA	NA	57.4705	0.350904	1	1091
1264	127368456	alpha-1-antitrypsin homolog	ENSDLAG00005016069	serpina1l	57.4647	0.350987	1	1092
1265	127361918	tetratricopeptide repeat domain 9B	ENSDLAG00005034348	ttc9b	57.4614	0.351033	1	1093
1266	127366627	apolipoprotein A-IV-like	ENSDLAG00005029011	NA	57.4565	0.351103	1	1094
1267	127352789	cyclin-dependent kinase inhibitor 1Cb	NA	NA	57.4407	0.351328	1	1095
1268	127373186	ADP-ribosylation factor 2b	ENSDLAG00005029537	arf2b	57.3908	0.352037	1	1096
1269	127353395	high choriolytic enzyme 1-like	ENSDLAG00005023041	NA	57.3853	0.352114	1	1097
1270	127356986	insulin-like growth factor 2 mRNA binding protein 1	ENSDLAG00005033002	NA	57.3626	0.352438	1	1098
1271	127354845	ribosomal protein S6	ENSDLAG00005001669	rps6	57.3416	0.352736	1	1099
1272	127367193	5-azacytidine induced 2	ENSDLAG00005020872	azi2	57.3325	0.352866	1	1100
1273	127363159	calpain, small subunit 1 b	ENSDLAG00005026488	NA	57.3296	0.352907	1	1101
1274	127357357	cholecystokinin	ENSDLAG00005012496	NA	57.3023	0.353296	1	1102
1275	127373713	SLAM family member 9-like	NA	NA	57.2728	0.353716	1	1103
1276	127364414	proteasome (prosome, macropain) assembly chaperone 1	NA	NA	57.2472	0.354082	1	1104
1277	127351901	zinc finger protein 536	ENSDLAG00005015583	znf536	57.221	0.354456	1	1105
1278	127372316	thioredoxin-interacting protein-like	ENSDLAG00005034979	NA	57.1922	0.354868	1	1106
1279	127365616	CD48 antigen-like	NA	NA	57.1868	0.354945	1	1107
1280	127370651	dolichyldiphosphatase 1	ENSDLAG00005023666	dolpp1	57.1579	0.355357	1	1108
1281	127360804	immunoglobulin lambda-1 light chain-like	ENSDLAG00005013646	NA	57.1506	0.355462	1	1109
1282	127370727	5'-nucleotidase, cytosolic II, like 1	ENSDLAG00005016629	nt5c2l1	57.0856	0.356393	1	1110
1283	127349866	5-hydroxytryptamine receptor 3A-like	ENSDLAG00005005122	NA	57.0802	0.356471	1	1111
1284	127355276	phospholipase D family, member 5	ENSDLAG00005023542	si:ch211-194e18.2	57.0563	0.356813	1	1112
1285	127360606	cytochrome P450 2K1-like	ENSDLAG00005034212	NA	57.0526	0.356867	1	1113
1286	127361819	growth associated protein 43	ENSDLAG00005034078	NA	57.0365	0.357097	1	1114
1287	127366977	complement C4-like	ENSDLAG00005009457	c4b	57.0361	0.357103	1	1115
1288	127375989	transmembrane protein 17A	ENSDLAG00005011802	zgc:112294	57.0259	0.35725	1	1116
1289	127364444	seizure protein 6 homolog	ENSDLAG00005019086	sez6a	57.0125	0.357442	1	1117
1290	127350740	carboxypeptidase N subunit 2	ENSDLAG00005026130	NA	56.995	0.357693	1	1118
1291	127361586	zinc metallopeptidase, STE24 homolog	ENSDLAG00005000613	zmpste24	56.9847	0.357841	1	1119
1292	127357959	tenascin-like	NA	NA	56.9784	0.357931	1	1120
1293	127373801	ankyrin-3-like	ENSDLAG00005016638	NA	56.9628	0.358156	1	1121
1294	127378649	phospholamban	NA	NA	56.9537	0.358287	1	1122
1295	127359825	asialoglycoprotein receptor 1-like	NA	NA	56.9304	0.358622	1	1123
1296	127350398	glutamate-ammonia ligase (glutamine synthase) b	ENSDLAG00005005714	NA	56.9119	0.358889	1	1124
1297	127357697	histone deacetylase 1	ENSDLAG00005020744	hdac1	56.896	0.359118	1	1125
1298	127365321	isocitrate dehydrogenase (NADP(+)) 1	ENSDLAG00005026063	idh1	56.8803	0.359344	1	1126
1299	127351353	retinal cone rhodopsin-sensitive cGMP 3',5'-cyclic phosphodiesterase subunit gamma-like	ENSDLAG00005030290	NA	56.8756	0.359411	1	1127
1300	127350626	uncharacterized LOC127350626	NA	NA	56.8733	0.359445	1	1128
1301	127375101	uncharacterized LOC127375101	NA	NA	56.871	0.359477	1	1129
1302	127358154	uncharacterized LOC127358154	NA	NA	56.8639	0.35958	1	1130
1303	127366912	NAC alpha domain containing	ENSDLAG00005009398	NA	56.8365	0.359975	1	1131
1304	127352197	lymphatic vessel endothelial hyaluronic receptor 1a	ENSDLAG00005023199	lyve1a	56.8302	0.360066	1	1132
1305	127360666	uncharacterized LOC127360666	NA	NA	56.8285	0.36009	1	1133
1306	127363408	collagen, type VI, alpha 2	ENSDLAG00005023911	col6a2	56.8271	0.36011	1	1134
1307	127365192	ubiquitin carboxyl-terminal esterase L3 (ubiquitin thiolesterase)	ENSDLAG00005005898	uchl3	56.812	0.360328	1	1135
1308	22832825	NADH dehydrogenase subunit 2	NA	NA	56.7905	0.360639	1	1136
1309	127368468	clusterin	ENSDLAG00005005500	NA	56.7586	0.3611	1	1137
1310	127354249	crystallin, beta B1, like 2	ENSDLAG00005017356	NA	56.7266	0.361561	1	1138
1311	127350230	sphingosine-1-phosphate receptor 4	NA	NA	56.7076	0.361837	1	1139
1312	127365240	heterogeneous nuclear ribonucleoprotein A3	ENSDLAG00005004602	hnrnpa3	56.6713	0.362363	1	1140
1313	127365177	uncharacterized LOC127365177	NA	NA	56.6689	0.362397	1	1141
1314	127351763	aquaporin 9b	ENSDLAG00005013763	aqp9b	56.6592	0.362537	1	1142
1315	127363964	lysine (K)-specific demethylase 6B, b	ENSDLAG00005022934	kdm6bb	56.6524	0.362635	1	1143
1316	127377130	protein phosphatase 1 regulatory subunit 3A	NA	NA	56.6216	0.363083	1	1144
1317	127362153	RAS guanyl releasing protein 4	ENSDLAG00005005646	rasgrp4	56.5889	0.363558	1	1145
1318	127354626	ankyrin-2-like	NA	NA	56.5737	0.363777	1	1146
1319	127362077	transmembrane protein 160	ENSDLAG00005035128	tmem160	56.5462	0.364177	1	1147
1320	127359785	septin-4-like	ENSDLAG00005029988	NA	56.5311	0.364397	1	1148
1321	127373762	histone H1.0-B	ENSDLAG00005032394	NA	56.5297	0.364418	1	1149
1322	127379454	zinc finger and BTB domain containing 4	NA	NA	56.5155	0.364623	1	1150
1323	127349444	myosin-2 heavy chain	ENSDLAG00005026545	NA	56.5113	0.364685	1	1151
1324	127356778	obg-like ATPase 1	ENSDLAG00005007837	NA	56.4991	0.364863	1	1152
1325	127361614	plastin-1-like	ENSDLAG00005014483	NA	56.4948	0.364924	1	1153
1326	127357913	brevican core protein-like	ENSDLAG00005012159	NA	56.4385	0.365743	1	1154
1327	127372030	syndecan 4	ENSDLAG00005027533	NA	56.432	0.365839	1	1155
1328	127350245	low-density lipoprotein receptor-related protein 8-like	ENSDLAG00005029738	NA	56.4209	0.366	1	1156
1329	127350464	melanotransferrin	ENSDLAG00005011829	NA	56.4194	0.366023	1	1157
1330	127373536	proteasome 26S subunit, ATPase 5	ENSDLAG00005014093	psmc5	56.4068	0.366206	1	1158
1331	127364163	ATPase Na+/K+ transporting subunit beta 2b	ENSDLAG00005026068	atp1b2b	56.3996	0.366311	1	1159
1332	127362485	dehydrogenase/reductase SDR family member 11-like	ENSDLAG00005023986	dhrs11b	56.3939	0.366395	1	1160
1333	127376583	piwi-like RNA-mediated gene silencing 2	ENSDLAG00005017472	piwil2	56.3442	0.367119	1	1161
1334	127351782	sulfotransferase family 5A, member 1	ENSDLAG00005022257	sult5a1	56.3387	0.3672	1	1162
1335	127367554	insulin-like growth factor-binding protein 1	ENSDLAG00005021204	igfbp1b	56.3361	0.367238	1	1163
1336	127364813	uridylate-specific endoribonuclease C-like	ENSDLAG00005026048	NA	56.3271	0.367369	1	1164
1337	127363765	chromosome unknown C5orf15 homolog	ENSDLAG00005026541	NA	56.3242	0.367411	1	1165
1338	127359056	chloride anion exchanger-like	ENSDLAG00005025053	NA	56.3179	0.367504	1	1166
1339	127372479	protein S100-B-like	ENSDLAG00005028765	NA	56.31	0.367619	1	1167
1340	127364332	type-2 ice-structuring protein-like	ENSDLAG00005016790	NA	56.2887	0.36793	1	1168
1341	127377321	thymocyte selection-associated high mobility group box protein TOX-like	ENSDLAG00005025136	NA	56.2795	0.368065	1	1169
1342	127351012	verrucotoxin subunit beta-like	NA	NA	56.2235	0.368885	1	1170
1343	127350038	nucleoporin 50	ENSDLAG00005028448	NA	56.1894	0.369385	1	1171
1344	127377303	prokineticin 1	ENSDLAG00005018880	prok1	56.1826	0.369485	1	1172
1345	127370720	alpha-kinase 2	NA	NA	56.1811	0.369506	1	1173
1346	127367875	synaptosome associated protein 25a	ENSDLAG00005000946	snap25a	56.1788	0.369539	1	1174
1347	127378017	uncharacterized LOC127378017	NA	NA	56.1658	0.369731	1	1175
1348	127375170	zic family member 6	ENSDLAG00005013241	zic6	56.1522	0.36993	1	1176
1349	127364584	sodium channel, voltage-gated, type IV, beta b	ENSDLAG00005024434	NA	56.1497	0.369967	1	1177
1350	127372803	glucose-6-phosphatase catalytic subunit 1a, tandem duplicate 2	ENSDLAG00005032936	NA	56.1287	0.370274	1	1178
1351	127377912	Rho guanine nucleotide exchange factor (GEF) 3, like	ENSDLAG00005029862	arhgef3l	56.1215	0.37038	1	1179
1352	127366409	ribosomal protein S15	ENSDLAG00005003495	NA	56.1121	0.370519	1	1180
1353	127376291	fructose-1,6-bisphosphatase 1-like	NA	NA	56.1029	0.370653	1	1181
1354	127351448	SIX homeobox 2a	ENSDLAG00005032990	NA	56.0975	0.370734	1	1182
1355	127358314	Na(+)/H(+) exchanger beta-like	ENSDLAG00005013511	NA	56.0949	0.370771	1	1183
1356	127358791	calcium channel, voltage-dependent, L type, alpha 1C subunit	ENSDLAG00005019091	cacna1c	56.0931	0.370798	1	1184
1357	127357930	ictacalcin-like	NA	NA	56.0883	0.370869	1	1185
1358	127373201	suppressor of cytokine signaling 3b	ENSDLAG00005027526	socs3b	56.0848	0.37092	1	1186
1359	127361729	kelch repeat and BTB (POZ) domain containing 3	ENSDLAG00005020364	NA	56.0743	0.371075	1	1187
1360	127371966	40S ribosomal protein S26	NA	NA	56.0635	0.371232	1	1188
1361	127352154	uncharacterized LOC127352154	NA	NA	56.051	0.371417	1	1189
1362	127370901	heat shock protein 30-like	NA	NA	56.0405	0.371571	1	1190
1363	127375963	ribosomal protein L35	ENSDLAG00005021295	NA	56.0097	0.372025	1	1191
1364	127371710	calcium binding and coiled-coil domain 1b	ENSDLAG00005027592	calcoco1b	56.004	0.372109	1	1192
1365	127363656	RAB38c, member of RAS oncogene family	ENSDLAG00005029067	rab38c	55.9735	0.372559	1	1193
1366	127372510	deoxyribonuclease-1-like	ENSDLAG00005010648	NA	55.9619	0.372729	1	1194
1367	127351374	uncharacterized LOC127351374	NA	NA	55.957	0.372802	1	1195
1368	127355530	adenylosuccinate synthase 1	ENSDLAG00005000681	adss1	55.9401	0.37305	1	1196
1369	127358175	D site albumin promoter binding protein a	ENSDLAG00005034022	dbpa	55.9226	0.373308	1	1197
1370	127366479	uncharacterized LOC127366479	NA	NA	55.9157	0.37341	1	1198
1371	127350911	uncharacterized LOC127350911	ENSDLAG00005019873	NA	55.8918	0.373764	1	1199
1372	127360856	major histocompatibility complex class I-related gene protein-like	ENSDLAG00005031800	NA	55.8685	0.374108	1	1200
1373	127363703	liver-expressed antimicrobial peptide 2	ENSDLAG00005031248	leap2	55.8665	0.374136	1	1201
1374	127367874	ankyrin repeat and EF-hand domain containing 1a	ENSDLAG00005000937	ankef1a	55.8637	0.374178	1	1202
1375	127350295	SHC (Src homology 2 domain containing) transforming protein 2	ENSDLAG00005002129	shc2	55.8496	0.374387	1	1203
1376	127371655	alpha-1,3-galactosyltransferase 2-like	ENSDLAG00005034005	NA	55.8413	0.37451	1	1204
1377	127357424	chloride channel protein 1-like	ENSDLAG00005009206	clcn1a	55.8409	0.374516	1	1205
1378	127370241	neural proliferation, differentiation and control, 1a	ENSDLAG00005000829	npdc1a	55.8386	0.37455	1	1206
1379	127377866	PDZ domain-containing protein 4-like	ENSDLAG00005017932	NA	55.8377	0.374562	1	1207
1380	127369757	protein NLRC5-like	NA	NA	55.8354	0.374597	1	1208
1381	127368150	SET and MYND domain containing 2b	ENSDLAG00005014736	NA	55.8329	0.374633	1	1209
1382	127378341	ribonuclease inhibitor-like	NA	NA	55.8021	0.375089	1	1210
1383	127371815	fibulin 2	ENSDLAG00005025681	fbln2	55.7967	0.37517	1	1211
1384	127355504	CD209 antigen-like protein C	ENSDLAG00005028809	NA	55.7883	0.375293	1	1212
1385	127363987	complement C1q-like protein 3	NA	NA	55.7567	0.375761	1	1213
1386	127371204	myogenin	ENSDLAG00005020877	myog	55.7515	0.375839	1	1214
1387	127356043	serine/threonine-protein phosphatase PP1-beta catalytic subunit-like	ENSDLAG00005004325	ppp1cb	55.7254	0.376226	1	1215
1388	127352125	stereocilin 1	ENSDLAG00005035065	strc1	55.7214	0.376285	1	1216
1389	127376292	fructose-1,6-bisphosphatase 2	ENSDLAG00005022159	fbp2	55.7174	0.376344	1	1217
1390	127375716	small nuclear ribonucleoprotein 200 (U5)	ENSDLAG00005007327	NA	55.717	0.376349	1	1218
1391	127358067	proteasome 20S subunit beta 4	NA	NA	55.7069	0.376499	1	1219
1392	127372838	sesquipedalian-1-like	NA	NA	55.7006	0.376593	1	1220
1393	127354713	proteasome 20S subunit beta 3	ENSDLAG00005011694	NA	55.6992	0.376613	1	1221
1394	127376096	phosphatidylethanolamine-binding protein 4	ENSDLAG00005017798	NA	55.6978	0.376635	1	1222
1395	127366813	SH3 domain binding kinase family, member 3	ENSDLAG00005001363	sbk3	55.6787	0.376918	1	1223
1396	127354284	beta-2-glycoprotein 1-like	NA	NA	55.5532	0.378784	1	1224
1397	127358404	plectin a	ENSDLAG00005010626	NA	55.5528	0.378789	1	1225
1398	127368681	E3 ubiquitin-protein ligase TRIM9	ENSDLAG00005006060	NA	55.5446	0.378912	1	1226
1399	127353221	carnitine palmitoyltransferase 1B (muscle)	ENSDLAG00005018248	cpt1b	55.541	0.378966	1	1227
1400	127370799	small nuclear ribonucleoprotein D3 polypeptide, like	ENSDLAG00005032451	snrpd3l	55.5223	0.379244	1	1228
1401	127378393	C-X-C chemokine receptor type 2-like	NA	NA	55.5029	0.379533	1	1229
1402	127369261	contactin associated protein 2a	ENSDLAG00005014108	NA	55.4622	0.38014	1	1230
1403	127355196	NACHT, LRR and PYD domains-containing protein 12-like	ENSDLAG00005032088	NA	55.4384	0.380496	1	1231
1404	127362119	phosphorylase b kinase gamma catalytic chain, skeletal muscle/heart isoform-like	ENSDLAG00005008951	NA	55.4377	0.380506	1	1232
1405	127363768	paired-like homeodomain 1	ENSDLAG00005010760	NA	55.4371	0.380515	1	1233
1406	127366552	myelin-associated glycoprotein	ENSDLAG00005013622	NA	55.4197	0.380774	1	1234
1407	127370695	programmed cell death 1 ligand 1-like	ENSDLAG00005035124	NA	55.3474	0.381856	1	1235
1408	127352914	cell division cycle 25B	ENSDLAG00005022395	NA	55.3214	0.382245	1	1236
1409	127377381	selenophosphate synthetase 3	ENSDLAG00005005985	NA	55.3174	0.382305	1	1237
1410	127376225	phosphoinositide-3-kinase interacting protein 1	ENSDLAG00005035122	NA	55.3105	0.382407	1	1238
1411	127379284	tetratricopeptide repeat protein 31-like	ENSDLAG00005006708	NA	55.2725	0.382978	1	1239
1412	127366428	ribosomal protein S9	NA	NA	55.2317	0.38359	1	1240
1413	127357932	fibronectin type III domain containing 5b	ENSDLAG00005020841	fndc5b	55.2158	0.383828	1	1241
1414	127376108	solute carrier family 39 member 14	ENSDLAG00005004796	NA	55.2102	0.383912	1	1242
1415	127377186	transcription factor CP2	ENSDLAG00005013682	tfcp2	55.203	0.38402	1	1243
1416	127358835	uncharacterized LOC127358835	NA	NA	55.2008	0.384053	1	1244
1417	127353862	Ig kappa chain V region Mem5-like	NA	NA	55.1766	0.384416	1	1245
1418	127374422	SH2 domain containing 1A duplicate b	ENSDLAG00005032802	NA	55.1649	0.384593	1	1246
1419	127351286	lymphocyte antigen 75	ENSDLAG00005014934	ly75	55.1574	0.384705	1	1247
1420	127377769	transmembrane protein 51a	ENSDLAG00005030992	NA	55.1133	0.385368	1	1248
1421	127367090	carcinoembryonic antigen-related cell adhesion molecule 5-like	NA	NA	55.1121	0.385386	1	1249
1422	127378431	stearoyl-CoA desaturase b	NA	NA	55.0957	0.385633	1	1250
1423	127375872	perforin-1-like	ENSDLAG00005032515	NA	55.0936	0.385665	1	1251
1424	127361726	NLR family, CARD domain containing 3-like	ENSDLAG00005012263	NA	55.0446	0.386403	1	1252
1425	127370566	dihydropyrimidinase like 2b	ENSDLAG00005008652	dpysl2b	55.0232	0.386725	1	1253
1426	127376839	ribosomal protein L32	ENSDLAG00005020483	NA	55.016	0.386833	1	1254
1427	127378470	ribosomal protein S24	ENSDLAG00005032750	rps24	55.0133	0.386875	1	1255
1428	127363470	oxysterol-binding protein-related protein 1-like	ENSDLAG00005012507	NA	55.0076	0.38696	1	1256
1429	127365961	wingless-type MMTV integration site family, member 10a	ENSDLAG00005016532	wnt10a	55.0044	0.387008	1	1257
1430	127376552	proliferating cell nuclear antigen	ENSDLAG00005024572	NA	54.9412	0.387962	1	1258
1431	127362919	activating transcription factor 5b	ENSDLAG00005017189	atf5b	54.9329	0.388088	1	1259
1432	127360857	major histocompatibility complex class I-related gene protein-like	NA	NA	54.9143	0.388369	1	1260
1433	127358880	tripartite motif containing 35-14	NA	NA	54.8994	0.388594	1	1261
1434	127376541	LIM domain-binding protein 3-like	ENSDLAG00005027523	NA	54.8904	0.38873	1	1262
1435	127362268	beta-carotene oxygenase 2b	ENSDLAG00005016584	bco2b	54.8743	0.388974	1	1263
1436	127377873	pepsin A-like	ENSDLAG00005018846	NA	54.8595	0.389197	1	1264
1437	127352742	semaphorin 7A	ENSDLAG00005023103	sema7a	54.8564	0.389244	1	1265
1438	127358213	coagulation factor XI-like	ENSDLAG00005015645	NA	54.8535	0.389289	1	1266
1439	127352818	isocitrate dehydrogenase (NADP(+)) 2	ENSDLAG00005010584	idh2	54.8374	0.389532	1	1267
1440	127355140	secretory calcium-binding phosphoprotein 1	ENSDLAG00005001571	NA	54.8173	0.389837	1	1268
1441	127378933	tubulin alpha chain-like	ENSDLAG00005025985	NA	54.759	0.390721	1	1269
1442	127363559	junctional sarcoplasmic reticulum protein 1	ENSDLAG00005024884	NA	54.7557	0.390771	1	1270
1443	127373871	5-hydroxytryptamine receptor 3A-like	ENSDLAG00005025622	NA	54.7453	0.390929	1	1271
1444	127366106	RNA binding motif protein 44	ENSDLAG00005001145	NA	54.7404	0.391003	1	1272
1445	127376576	SET binding protein 1	ENSDLAG00005023354	setbp1	54.7363	0.391065	1	1273
1446	127358240	structural maintenance of chromosomes 6	ENSDLAG00005024123	smc6	54.7252	0.391234	1	1274
1447	127351120	zinc finger protein 609-like	ENSDLAG00005017948	NA	54.6997	0.39162	1	1275
1448	127350833	transthyretin (prealbumin, amyloidosis type I)	ENSDLAG00005031018	NA	54.6548	0.392302	1	1276
1449	127375288	uncharacterized LOC127375288	NA	NA	54.6516	0.392351	1	1277
1450	127363469	claudin 2	ENSDLAG00005027599	cldn2	54.6409	0.392515	1	1278
1451	127363966	sterile alpha motif domain-containing protein 9-like	NA	NA	54.6142	0.392921	1	1279
1452	127378156	circumsporozoite protein-like	NA	NA	54.6109	0.392971	1	1280
1453	127369503	DnaJ heat shock protein family (Hsp40) member B6b	ENSDLAG00005011824	dnajb6b	54.5828	0.3934	1	1281
1454	127356680	pentraxin fusion protein-like	NA	NA	54.5773	0.393483	1	1282
1455	127360801	NLR family CARD domain-containing protein 3-like	NA	NA	54.572	0.393564	1	1283
1456	127377470	bridging integrator 2a	ENSDLAG00005014044	bin2a	54.5582	0.393774	1	1284
1457	127379386	chloride channel 3	ENSDLAG00005012139	clcn3	54.5316	0.394178	1	1285
1458	127357901	tyrosyl-tRNA synthetase 1	ENSDLAG00005013913	yars1	54.5256	0.394271	1	1286
1459	127377667	serine hydroxymethyltransferase, mitochondrial-like	ENSDLAG00005015178	NA	54.5169	0.394403	1	1287
1460	127354243	Transitional endoplasmic reticulum ATPase	ENSDLAG00005020778	zgc:136908	54.5079	0.39454	1	1288
1461	127369778	flap structure-specific endonuclease 1	ENSDLAG00005005310	NA	54.506	0.39457	1	1289
1462	127369820	cyclin-dependent kinase 8	ENSDLAG00005003634	cdk8	54.5026	0.394622	1	1290
1463	127367258	snail family zinc finger 2	NA	NA	54.4985	0.394684	1	1291
1464	127366952	uncharacterized LOC127366952	NA	NA	54.4386	0.3956	1	1292
1465	127350104	DMRT-like family A2	ENSDLAG00005025934	dmrta2	54.4211	0.395866	1	1293
1466	127350515	cylindromatosis (turban tumor syndrome), like	ENSDLAG00005010349	cyldl	54.4202	0.395881	1	1294
1467	127371983	uncharacterized LOC127371983	NA	NA	54.4057	0.396101	1	1295
1468	127354302	histone H2A	ENSDLAG00005003701	NA	54.335	0.397184	1	1296
1469	127362705	HNF1 homeobox Ba	ENSDLAG00005023508	hnf1ba	54.3195	0.397421	1	1297
1470	127365754	salt-inducible kinase 1	ENSDLAG00005007848	sik1	54.3088	0.397586	1	1298
1471	127359836	B1 bradykinin receptor-like	NA	NA	54.2922	0.397839	1	1299
1472	127352858	cadherin 13, H-cadherin (heart)	ENSDLAG00005014861	cdh13	54.291	0.397858	1	1300
1473	127364044	ryanodine receptor 1-like	ENSDLAG00005006268	NA	54.2871	0.397918	1	1301
1474	127369737	kelch-like family member 40b	ENSDLAG00005012799	klhl40b	54.2798	0.39803	1	1302
1475	127362935	protein NLRC3-like	ENSDLAG00005030906	NA	54.2727	0.398139	1	1303
1476	127364308	smoothelin-like protein 2	ENSDLAG00005006871	NA	54.2453	0.398559	1	1304
1477	127352446	disco-interacting protein 2 homolog Ca	ENSDLAG00005023732	NA	54.2404	0.398635	1	1305
1478	127364416	unconventional myosin-XVIIIa-like	ENSDLAG00005019489	myo18aa	54.2365	0.398695	1	1306
1479	127370728	potassium calcium-activated channel subfamily N member 2	ENSDLAG00005016442	kcnn2	54.2273	0.398835	1	1307
1480	127372728	transfer RNA phenylalanine (anticodon GAA)	NA	NA	54.2095	0.39911	1	1308
1481	127369409	ring finger protein 152	ENSDLAG00005028252	NA	54.186	0.39947	1	1309
1482	127361382	fibulin 5	NA	NA	54.173	0.399669	1	1310
1483	127372397	solute carrier family 6 member 14	ENSDLAG00005000779	slc6a14	54.161	0.399855	1	1311
1484	127377313	enolase 1a, (alpha)	ENSDLAG00005022140	eno1a	54.1546	0.399952	1	1312
1485	127351071	uncharacterized LOC127351071	ENSDLAG00005001290	NA	54.133	0.400284	1	1313
1486	127355020	protein kinase C beta type	ENSDLAG00005025765	prkcba	54.1267	0.400383	1	1314
1487	127363420	zinc finger protein 521-like	ENSDLAG00005016043	NA	54.115	0.400562	1	1315
1488	127353404	DENN/MADD domain containing 4A	ENSDLAG00005004333	dennd4a	54.0894	0.400956	1	1316
1489	127371338	uncharacterized LOC127371338	NA	NA	54.076	0.401162	1	1317
1490	127362825	fibroblast growth factor 12-like	ENSDLAG00005004595	NA	54.0687	0.401275	1	1318
1491	127352787	base methyltransferase of 25S rRNA 2 homolog	NA	NA	54.0593	0.40142	1	1319
1492	127357090	ATPase 13A1	ENSDLAG00005014074	atp13a1	54.0106	0.402171	1	1320
1493	127375790	tripartite motif containing 36	ENSDLAG00005020766	trim36	54.0013	0.402315	1	1321
1494	127350330	ribosomal protein S27a	ENSDLAG00005016076	NA	53.9974	0.402374	1	1322
1495	127366605	failed axon connections homolog, metaxin like GST domain containing b	ENSDLAG00005008677	faxcb	53.9939	0.402429	1	1323
1496	127367236	proteasome 26S subunit, ATPase 4	ENSDLAG00005001086	psmc4	53.9938	0.40243	1	1324
1497	127379623	receptor-type tyrosine-protein phosphatase delta-like	ENSDLAG00005022790	NA	53.9914	0.402468	1	1325
1498	127351179	gamma-aminobutyric acid receptor-associated protein-like 2	ENSDLAG00005022501	NA	53.9722	0.402764	1	1326
1499	127364085	pituitary adenylate cyclase-activating polypeptide type I receptor-like	ENSDLAG00005019446	ghrhra	53.963	0.402906	1	1327
1500	127357120	beta-1,4 N-acetylgalactosaminyltransferase 2-like	ENSDLAG00005032733	NA	53.9212	0.403552	1	1328
1501	127349794	receptor-type tyrosine-protein phosphatase C-like	NA	NA	53.9098	0.403728	1	1329
1502	127360896	Ig kappa-b4 chain C region-like	NA	NA	53.9024	0.403842	1	1330
1503	127377093	ATPase cation transporting 13A2	ENSDLAG00005014127	atp13a2	53.8855	0.404104	1	1331
1504	127351739	regulator of G-protein signaling 9-binding protein	ENSDLAG00005033373	NA	53.8745	0.404274	1	1332
1505	127350294	ankyrin repeat domain 24	ENSDLAG00005002116	ankrd24	53.8621	0.404466	1	1333
1506	127372509	SEC13 homolog, nuclear pore and COPII coat complex component	ENSDLAG00005018463	NA	53.8468	0.404702	1	1334
1507	127362323	myosin XVIIIA b	ENSDLAG00005001419	myo18ab	53.8437	0.404751	1	1335
1508	127358971	laminin, beta 1b	ENSDLAG00005024264	NA	53.8322	0.404929	1	1336
1509	127374923	serine/arginine repetitive matrix protein 2	NA	NA	53.8235	0.405064	1	1337
1510	127369408	proteasome activator subunit 2	ENSDLAG00005030547	NA	53.7929	0.405537	1	1338
1511	127351752	SKI family transcriptional corepressor 1 homolog-B-like	ENSDLAG00005012682	skor1a	53.7861	0.405644	1	1339
1512	127372023	myoferlin like	ENSDLAG00005003056	myofl	53.7633	0.405997	1	1340
1513	127361599	uncharacterized LOC127361599	NA	NA	53.7537	0.406146	1	1341
1514	127370002	complement component 6	ENSDLAG00005024775	c6	53.7452	0.406279	1	1342
1515	127377516	PRA1 family protein 3-like	ENSDLAG00005015672	NA	53.7223	0.406633	1	1343
1516	127365273	coagulation factor V	ENSDLAG00005025738	f5	53.7212	0.40665	1	1344
1517	127350821	uncharacterized LOC127350821	NA	NA	53.7177	0.406704	1	1345
1518	127355026	perforin-1-like	NA	NA	53.7123	0.406789	1	1346
1519	127367609	uncharacterized LOC127367609	NA	NA	53.706	0.406887	1	1347
1520	127374080	eukaryotic translation elongation factor 1 gamma	ENSDLAG00005012193	eef1g	53.7009	0.406965	1	1348
1521	127359099	CD276 antigen-like	ENSDLAG00005031000	NA	53.6867	0.407186	1	1349
1522	127365454	receptor tyrosine-protein kinase erbB-4-like	ENSDLAG00005006224	erbb4b	53.6826	0.40725	1	1350
1523	22832847	NADH dehydrogenase subunit 5	NA	NA	53.6793	0.407302	1	1351
1524	127378708	prolactin receptor-like	ENSDLAG00005001257	NA	53.6642	0.407536	1	1352
1525	127355909	ribosomal protein S11	ENSDLAG00005016216	rps11	53.6633	0.40755	1	1353
1526	127362080	PITPNM family member 3	ENSDLAG00005023225	pitpnm3	53.6593	0.407613	1	1354
1527	127374309	heterogeneous nuclear ribonucleoprotein A0-like	NA	NA	53.6574	0.407642	1	1355
1528	127369449	orofacial cleft 1 candidate 1	ENSDLAG00005007090	NA	53.6339	0.408008	1	1356
1529	127363161	claudin-1-like	ENSDLAG00005000536	cldn15lb	53.6146	0.408308	1	1357
1530	127369331	zic family member 1 (odd-paired homolog, Drosophila)	ENSDLAG00005008883	zic1	53.6045	0.408465	1	1358
1531	127363170	cytochrome c oxidase subunit 7A2, mitochondrial	ENSDLAG00005012733	cox7a1	53.5956	0.408603	1	1359
1532	127378145	acyl-CoA thioesterase 7	ENSDLAG00005007033	acot7	53.5886	0.408712	1	1360
1533	127374508	cGMP-dependent protein kinase 1	ENSDLAG00005003699	NA	53.5886	0.408713	1	1361
1534	127350611	4-trimethylaminobutyraldehyde dehydrogenase	ENSDLAG00005017944	aldh9a1a.1	53.5801	0.408845	1	1362
1535	127370481	endoglin	ENSDLAG00005000768	NA	53.5795	0.408854	1	1363
1536	127370077	strawberry notch homolog 1 (Drosophila)	ENSDLAG00005012458	NA	53.5621	0.409125	1	1364
1537	127360387	dachshund homolog 2-like	ENSDLAG00005032864	NA	53.5333	0.409573	1	1365
1538	127366459	NLR family CARD domain-containing protein 3-like	ENSDLAG00005026395	NA	53.5017	0.410067	1	1366
1539	127358950	apoptotic peptidase activating factor 1	ENSDLAG00005025867	apaf1	53.494	0.410187	1	1367
1540	127367646	vitelline membrane outer layer protein 1 homolog	ENSDLAG00005006588	NA	53.4828	0.410361	1	1368
1541	127361898	synaptotagmin-like 2b	ENSDLAG00005015929	sytl2b	53.4775	0.410445	1	1369
1542	127368003	oligosaccharyltransferase complex subunit 4 (non-catalytic)	ENSDLAG00005021208	NA	53.4666	0.410614	1	1370
1543	127370463	zygotic DNA replication licensing factor mcm6-B-like	ENSDLAG00005024278	NA	53.4576	0.410755	1	1371
1544	127367093	tripartite motif containing 35-28	NA	NA	53.4531	0.410826	1	1372
1545	127377293	keratin, type I cytoskeletal 18-like	ENSDLAG00005010873	krt18a.2	53.4472	0.410918	1	1373
1546	127355442	fatty acid binding protein 2, intestinal	ENSDLAG00005005114	fabp2	53.4368	0.411081	1	1374
1547	127359666	microtubule-associated protein tau b	ENSDLAG00005004940	NA	53.4287	0.411207	1	1375
1548	127372119	plexin-A1-like	ENSDLAG00005002175	NA	53.4197	0.411347	1	1376
1549	127364433	astrotactin 1	ENSDLAG00005002947	astn1	53.4149	0.411422	1	1377
1550	127350342	uncharacterized LOC127350342	NA	NA	53.4076	0.411536	1	1378
1551	127366635	PYD and CARD domain containing	ENSDLAG00005028851	pycard	53.3838	0.411909	1	1379
1552	127364389	procollagen C-endopeptidase enhancer a	ENSDLAG00005022926	pcolcea	53.368	0.412157	1	1380
1553	127349774	PDZK1 interacting protein 1	NA	NA	53.3675	0.412163	1	1381
1554	127358486	ribosomal protein S5	ENSDLAG00005006875	NA	53.3475	0.412477	1	1382
1555	127364531	glutamate receptor, ionotropic, kainate 1a	ENSDLAG00005018607	grik1a	53.3194	0.412916	1	1383
1556	127357752	ras/Rap GTPase-activating protein SynGAP-like	ENSDLAG00005005485	NA	53.31	0.413064	1	1384
1557	127371284	ribophorin II	ENSDLAG00005012669	NA	53.3094	0.413074	1	1385
1558	127364027	CAP-GLY domain containing linker protein 2	ENSDLAG00005017419	NA	53.3049	0.413144	1	1386
1559	127352188	non-muscle caldesmon-like	NA	NA	53.2931	0.413328	1	1387
1560	127365564	MOB-like protein phocein	ENSDLAG00005026814	mob4	53.2909	0.413363	1	1388
1561	127358075	Ig kappa chain V-III region MOPC 63-like	NA	NA	53.277	0.41358	1	1389
1562	127364747	cyclic nucleotide gated channel subunit alpha 2b	ENSDLAG00005024186	NA	53.2703	0.413686	1	1390
1563	127352410	Usher syndrome 1C	ENSDLAG00005001656	ush1c	53.2672	0.413735	1	1391
1564	127365456	protein tyrosine phosphatase receptor type Na	NA	NA	53.2599	0.413849	1	1392
1565	127369645	sonic hedgehog signaling molecule a	ENSDLAG00005011469	shha	53.2445	0.414091	1	1393
1566	127358105	immunoglobulin kappa variable 1D-12-like	NA	NA	53.2424	0.414124	1	1394
1567	127357071	LIM domain containing 2	ENSDLAG00005011484	limd2	53.2371	0.414207	1	1395
1568	127356147	immunoglobulin lambda-1 light chain-like	ENSDLAG00005003294	NA	53.2155	0.414547	1	1396
1569	127356776	uncharacterized LOC127356776	ENSDLAG00005009322	NA	53.2125	0.414593	1	1397
1570	127364425	gamma-aminobutyric acid type A receptor subunit alpha3	ENSDLAG00005022769	NA	53.1962	0.41485	1	1398
1571	127372446	probable nuclear hormone receptor HR38	ENSDLAG00005001558	NA	53.1948	0.414871	1	1399
1572	127365319	membrane-associated ring finger (C3HC4) 11	ENSDLAG00005024627	2024-03-11	53.1941	0.414882	1	1400
1573	127373165	dnaJ homolog subfamily C member 7-like	ENSDLAG00005008470	NA	53.1928	0.414902	1	1401
1574	127350052	ubiquitin A-52 residue ribosomal protein fusion product 1	ENSDLAG00005019812	NA	53.1774	0.415144	1	1402
1575	127362657	serine and arginine rich splicing factor 7a	ENSDLAG00005019129	NA	53.1674	0.415302	1	1403
1576	127375461	arrestin domain-containing protein 3-like	NA	NA	53.158	0.415448	1	1404
1577	127363795	ubiquitin specific peptidase like 1	ENSDLAG00005023850	uspl1	53.149	0.41559	1	1405
1578	127365141	macrophage receptor with collagenous structure	ENSDLAG00005024175	NA	53.1134	0.41615	1	1406
1579	127376346	aspartate beta-hydroxylase domain containing 2	ENSDLAG00005032475	asphd2	53.0868	0.416569	1	1407
1580	127363418	claudin-4-like	NA	NA	53.0668	0.416883	1	1408
1581	127367201	cathepsin S, ortholog2, tandem duplicate 1	ENSDLAG00005014499	ctss2.1	53.0639	0.416929	1	1409
1582	127379491	peroxisome proliferator-activated receptor gamma, coactivator 1 alpha	ENSDLAG00005022412	ppargc1a	53.0587	0.417012	1	1410
1583	127353384	cortactin binding protein 2	ENSDLAG00005023020	cttnbp2	53.0468	0.417199	1	1411
1584	127362283	uncharacterized LOC127362283	NA	NA	53.0342	0.417397	1	1412
1585	127377580	calcium channel, voltage-dependent, beta 3b	ENSDLAG00005023112	cacnb3b	53.0015	0.417913	1	1413
1586	127356673	UDP-glucose glycoprotein glucosyltransferase 1	ENSDLAG00005008037	uggt1	52.9969	0.417985	1	1414
1587	127360919	Ig kappa-b4 chain C region-like	NA	NA	52.9817	0.418224	1	1415
1588	127378986	cytochrome P450 4F3	ENSDLAG00005014380	NA	52.9751	0.41833	1	1416
1589	127369391	uncharacterized LOC127369391	ENSDLAG00005031816	zgc:111976	52.9683	0.418437	1	1417
1590	127349718	cytochrome b-c1 complex subunit 10-like	NA	NA	52.9604	0.418561	1	1418
1591	127379626	synaptopodin-2	ENSDLAG00005022711	NA	52.9492	0.418738	1	1419
1592	127350814	Krueppel-like factor 2	ENSDLAG00005016158	NA	52.9479	0.418758	1	1420
1593	127378471	lymphocyte antigen 6D-like	ENSDLAG00005006075	NA	52.9455	0.418797	1	1421
1594	127354613	polymeric immunoglobulin receptor-like	NA	NA	52.941	0.418867	1	1422
1595	127355039	uncharacterized LOC127355039	NA	NA	52.9321	0.419008	1	1423
1596	127367312	uncharacterized LOC127367312	NA	NA	52.9053	0.419432	1	1424
1597	127352688	circumsporozoite protein-like	NA	NA	52.9039	0.419454	1	1425
1598	127358547	RecQ helicase-like	ENSDLAG00005008618	NA	52.8862	0.419733	1	1426
1599	127372095	protein phosphatase 1, regulatory subunit 3Db	ENSDLAG00005032470	ppp1r3db	52.8846	0.419759	1	1427
1600	127367453	protoporphyrinogen oxidase	ENSDLAG00005034752	ppox	52.8323	0.420586	1	1428
1601	127368304	checkpoint suppressor 1	ENSDLAG00005031864	ches1	52.8234	0.420727	1	1429
1602	127360631	NACHT, LRR and PYD domains-containing protein 12-like	NA	NA	52.8069	0.420988	1	1430
1603	127370207	actin-related protein 2/3 complex subunit 5-like	ENSDLAG00005029943	NA	52.7496	0.421895	1	1431
1604	127356238	caspase recruitment domain family, member 11	ENSDLAG00005005025	NA	52.7414	0.422024	1	1432
1605	127374201	serine/threonine-protein phosphatase 2A catalytic subunit	NA	NA	52.7187	0.422385	1	1433
1606	127350712	obscurin, cytoskeletal calmodulin and titin-interacting RhoGEF a	ENSDLAG00005029309	NA	52.7157	0.422432	1	1434
1607	127377666	uncharacterized LOC127377666	NA	NA	52.7084	0.422548	1	1435
1608	22832838	cytochrome c oxidase subunit III	NA	NA	52.7023	0.422645	1	1436
1609	127364399	FRAS1-related extracellular matrix protein 2-like	ENSDLAG00005004232	frem2a	52.694	0.422777	1	1437
1610	127361510	NUMB endocytic adaptor protein	ENSDLAG00005011182	numb	52.6934	0.422787	1	1438
1611	127358182	SPARC related modular calcium binding 1	ENSDLAG00005010838	smoc1	52.675	0.423079	1	1439
1612	127379459	sex hormone-binding globulin	ENSDLAG00005009083	shbg	52.6591	0.423331	1	1440
1613	127359252	nuclear factor 7, ovary-like	NA	NA	52.6555	0.423388	1	1441
1614	127363424	heat shock protein 4a	ENSDLAG00005008744	hspa4a	52.6449	0.423556	1	1442
1615	127364499	GTPase IMAP family member 7-like	ENSDLAG00005031432	NA	52.6349	0.423716	1	1443
1616	127377932	troponin T type 2a (cardiac)	NA	NA	52.6303	0.423789	1	1444
1617	127350927	proline-rich coiled-coil 2C	ENSDLAG00005002118	prrc2c	52.6111	0.424093	1	1445
1618	127378664	angiotensinogen	ENSDLAG00005005006	agt	52.5962	0.42433	1	1446
1619	127357527	protein phosphatase 1, regulatory subunit 9A	ENSDLAG00005014873	ppp1r9a	52.5826	0.424547	1	1447
1620	127356531	retinal cone rhodopsin-sensitive cGMP 3',5'-cyclic phosphodiesterase subunit gamma-like	ENSDLAG00005028057	NA	52.5638	0.424846	1	1448
1621	127370305	multiple EGF-like-domains 10	ENSDLAG00005021895	megf10	52.5524	0.425027	1	1449
1622	127364598	POU class 4 homeobox 4	ENSDLAG00005030994	zgc:158291	52.5483	0.425092	1	1450
1623	127363069	thyroid hormone receptor interactor 12	ENSDLAG00005001589	trip12	52.5444	0.425155	1	1451
1624	127359184	glutamate receptor, metabotropic 8a	ENSDLAG00005034515	grm8a	52.5386	0.425247	1	1452
1625	127366690	C-reactive protein-like	ENSDLAG00005009637	NA	52.5304	0.425377	1	1453
1626	127379546	ubiquitin carboxyl-terminal hydrolase 47-like	ENSDLAG00005027924	NA	52.499	0.425877	1	1454
1627	127360051	Epstein-Barr virus induced 3	ENSDLAG00005010114	ebi3	52.4971	0.425908	1	1455
1628	127358568	ATP-binding cassette, sub-family C (CFTR/MRP), member 9	ENSDLAG00005009668	NA	52.4952	0.425938	1	1456
1629	127379651	fatty acid-binding protein, intestinal-like	ENSDLAG00005034801	NA	52.4829	0.426134	1	1457
1630	127353522	aldo-keto reductase family 1 member D1-like	ENSDLAG00005022615	NA	52.4787	0.426201	1	1458
1631	127352536	ATP-binding cassette, sub-family E (OABP), member 1	ENSDLAG00005003124	NA	52.4779	0.426214	1	1459
1632	127377080	rap1 GTPase-activating protein 1-like	ENSDLAG00005008325	NA	52.4768	0.426232	1	1460
1633	127371813	uncharacterized LOC127371813	NA	NA	52.4753	0.426255	1	1461
1634	127350773	uncharacterized LOC127350773	NA	NA	52.4654	0.426413	1	1462
1635	127353802	monocyte chemotactic protein 1B-like	ENSDLAG00005009793	NA	52.4633	0.426446	1	1463
1636	127366805	TAP binding protein like	ENSDLAG00005012350	NA	52.4545	0.426587	1	1464
1637	127374994	charged multivesicular body protein 1b-like	ENSDLAG00005020801	NA	52.4537	0.426599	1	1465
1638	127358417	ring finger protein 19B	ENSDLAG00005015058	rnf19b	52.4534	0.426605	1	1466
1639	127358596	interferon gamma-like	ENSDLAG00005018290	NA	52.445	0.426739	1	1467
1640	127367372	stathmin 2a	ENSDLAG00005010174	NA	52.4422	0.426783	1	1468
1641	127367812	serine and arginine rich splicing factor 5b	ENSDLAG00005030560	srsf5b	52.4325	0.426938	1	1469
1642	127351908	uncharacterized LOC127351908	NA	NA	52.4314	0.426955	1	1470
1643	127354427	protein phosphatase 1, regulatory subunit 27b	ENSDLAG00005033647	NA	52.4233	0.427084	1	1471
1644	127357416	CUB and Sushi multiple domains 2	ENSDLAG00005015894	csmd2	52.4127	0.427254	1	1472
1645	127362039	v-ets avian erythroblastosis virus E26 oncogene homolog 1	ENSDLAG00005009638	ets1	52.4015	0.427432	1	1473
1646	127356857	testis expressed 2	NA	NA	52.3957	0.427526	1	1474
1647	127366130	glutaminase b	ENSDLAG00005021562	NA	52.3941	0.427551	1	1475
1648	127359123	contactin 1b	ENSDLAG00005025090	cntn1b	52.3925	0.427576	1	1476
1649	127368339	NACHT, LRR and PYD domains-containing protein 12-like	ENSDLAG00005029840	NA	52.387	0.427664	1	1477
1650	127357131	hemoglobin, beta adult 1	NA	NA	52.3864	0.427674	1	1478
1651	127361225	complement component C1q receptor-like	NA	NA	52.3825	0.427736	1	1479
1652	127377480	phosphogluconate dehydrogenase	NA	NA	52.3751	0.427854	1	1480
1653	127366932	glyceraldehyde-3-phosphate dehydrogenase, spermatogenic	ENSDLAG00005000912	gapdhs	52.3617	0.428069	1	1481
1654	127367850	FAU ubiquitin like and ribosomal protein S30 fusion a	ENSDLAG00005000664	NA	52.3558	0.428163	1	1482
1655	127363102	phosphatidylinositol transfer protein	NA	NA	52.3506	0.428246	1	1483
1656	127374536	alpha-1,3-mannosyl-glycoprotein 4-beta-N-acetylglucosaminyltransferase B	ENSDLAG00005018580	mgat4b	52.3499	0.428258	1	1484
1657	127372185	uncharacterized LOC127372185	NA	NA	52.3425	0.428374	1	1485
1658	127379175	negative elongation factor complex member A	ENSDLAG00005008203	nelfa	52.3355	0.428488	1	1486
1659	127371364	N-acylethanolamine-hydrolyzing acid amidase-like	ENSDLAG00005025286	NA	52.3323	0.428538	1	1487
1660	127360899	Ig kappa-b4 chain C region-like	NA	NA	52.3245	0.428663	1	1488
1661	127349499	sortilin-related VPS10 domain containing receptor 2	ENSDLAG00005020908	sorcs2	52.3221	0.428702	1	1489
1662	127356687	ADP-ribosylation factor-like 6 interacting protein 1	ENSDLAG00005033272	NA	52.3097	0.4289	1	1490
1663	127376329	flavin reductase (NADPH)-like	ENSDLAG00005031276	NA	52.3023	0.429018	1	1491
1664	127351864	60S acidic ribosomal protein P2-like	NA	NA	52.2798	0.429377	1	1492
1665	127349869	nucleolin	ENSDLAG00005002556	ncl	52.2759	0.42944	1	1493
1666	127352226	KIAA1549-like b	NA	NA	52.2756	0.429445	1	1494
1667	127360990	T cell receptor alpha variable 38-2/delta variable 8-like	NA	NA	52.2748	0.429458	1	1495
1668	127357612	5'-nucleotidase, cytosolic IAa	ENSDLAG00005026932	nt5c1aa	52.2474	0.429897	1	1496
1669	127374500	uncharacterized LOC127374500	NA	NA	52.2178	0.430371	1	1497
1670	127365110	NLR family CARD domain-containing protein 3-like	ENSDLAG00005033643	NA	52.208	0.430527	1	1498
1671	127350102	ELAV like neuron-specific RNA binding protein 4	ENSDLAG00005025942	elavl4	52.194	0.430752	1	1499
1672	127353922	mucin-2	NA	NA	52.1852	0.430893	1	1500
1673	127351907	CD81 protein-like	ENSDLAG00005033807	NA	52.1546	0.431384	1	1501
1674	127360828	immunoglobulin kappa variable 3-11-like	NA	NA	52.1499	0.431459	1	1502
1675	127363081	apolipoprotein D-like	NA	NA	52.1184	0.431966	1	1503
1676	127359076	growth arrest-specific 2 like 3	ENSDLAG00005008948	NA	52.0891	0.432436	1	1504
1677	127365296	DEAD-box helicase 3 X-linked a	ENSDLAG00005016573	ddx3xa	52.0712	0.432722	1	1505
1678	127368697	gap junction protein alpha 13.1	ENSDLAG00005033358	cx32.3	52.0659	0.432809	1	1506
1679	127378549	neural cell adhesion molecule 2-like	ENSDLAG00005009709	NA	52.0622	0.432868	1	1507
1680	127353181	BTB (POZ) domain containing 11b	ENSDLAG00005021765	btbd11b	52.058	0.432935	1	1508
1681	127355027	dickkopf WNT signaling pathway inhibitor 2	ENSDLAG00005009325	dkk2	52.0517	0.433037	1	1509
1682	127374417	cathepsin F	ENSDLAG00005006074	NA	52.0461	0.433126	1	1510
1683	127367443	zinc finger containing ubiquitin peptidase 1	ENSDLAG00005028879	zufsp	52.0351	0.433304	1	1511
1684	127354939	chemokine (C-X-C motif) ligand 12b (stromal cell-derived factor 1)	ENSDLAG00005001528	cxcl12b	52.0341	0.43332	1	1512
1685	127361437	serine and arginine rich splicing factor 5a	ENSDLAG00005027841	srsf5a	52.0284	0.433412	1	1513
1686	127374350	uncharacterized LOC127374350	NA	NA	52.025	0.433465	1	1514
1687	127377955	mitochondrial carnitine/acylcarnitine carrier protein	ENSDLAG00005024046	NA	52.0202	0.433543	1	1515
1688	127361430	legumain	ENSDLAG00005008833	lgmn	51.991	0.434014	1	1516
1689	127356958	sterile alpha motif domain-containing protein 9-like	ENSDLAG00005032055	NA	51.9653	0.434427	1	1517
1690	127360819	Ig kappa-b4 chain C region-like	NA	NA	51.9453	0.434748	1	1518
1691	127370931	hedgehog acyltransferase like, a	ENSDLAG00005022928	hhatla	51.944	0.43477	1	1519
1692	127360914	Ig kappa-b4 chain C region-like	NA	NA	51.9438	0.434773	1	1520
1693	127371625	ras association domain-containing protein 1-like	ENSDLAG00005001383	NA	51.9209	0.435142	1	1521
1694	127361495	ribosomal protein S6 kinase-like 1	ENSDLAG00005008969	rps6kl1	51.9182	0.435186	1	1522
1695	127369373	ATPase H+ transporting V1 subunit Ab	ENSDLAG00005009564	NA	51.8847	0.435726	1	1523
1696	127356731	suppressor of cytokine signaling 1a	NA	NA	51.8687	0.435984	1	1524
1697	127351996	hatching enzyme 1.2-like	ENSDLAG00005020302,ENSDLAG00005034986	NA	51.8478	0.43632	1	1525
1698	127370273	ribosomal protein L7a	ENSDLAG00005000683	NA	51.8396	0.436454	1	1526
1699	127369689	potassium voltage-gated channel, subfamily H (eag-related), member 2b	ENSDLAG00005018314	NA	51.8361	0.43651	1	1527
1700	127351809	cholinergic receptor, nicotinic, alpha 5	ENSDLAG00005010494	NA	51.8188	0.436789	1	1528
1701	127360830	Ig kappa-b4 chain C region-like	NA	NA	51.8161	0.436832	1	1529
1702	127373361	SNU13 homolog, small nuclear ribonucleoprotein b (U4/U6.U5)	ENSDLAG00005014396	NA	51.8114	0.436909	1	1530
1703	127377619	sodium- and chloride-dependent creatine transporter 1	ENSDLAG00005013230	si:ch211-117c9.5	51.8034	0.437037	1	1531
1704	127350055	filensin	ENSDLAG00005015335	NA	51.803	0.437045	1	1532
1705	127354050	disheveled-associated activator of morphogenesis 1-like	ENSDLAG00005015623	NA	51.8003	0.437088	1	1533
1706	127351708	SRY-box transcription factor 6	ENSDLAG00005017369	sox6	51.7837	0.437356	1	1534
1707	127379348	period circadian clock 1b	ENSDLAG00005015065	NA	51.7644	0.437668	1	1535
1708	127358290	Ig kappa-b4 chain C region-like	NA	NA	51.7577	0.437776	1	1536
1709	127376028	protein prune homolog 2-like	NA	NA	51.7483	0.437928	1	1537
1710	127356324	coiled-coil domain-containing protein 9B	ENSDLAG00005000093	NA	51.7471	0.437947	1	1538
1711	127356335	heat shock 70 kDa protein 1-like	NA	NA	51.7414	0.438039	1	1539
1712	127374124	dual specificity phosphatase 1	ENSDLAG00005027956	dusp1	51.7414	0.438039	1	1540
1713	127363556	uncharacterized LOC127363556	NA	NA	51.7387	0.438084	1	1541
1714	127358826	LHFPL tetraspan subfamily member 3	ENSDLAG00005034517	lhfpl3	51.6682	0.439225	1	1542
1715	127375010	paired-like homeodomain 2	ENSDLAG00005022950	pitx2	51.6611	0.43934	1	1543
1716	127366444	THAP domain containing 4	ENSDLAG00005007806	thap4	51.6478	0.439556	1	1544
1717	127374099	myotilin	ENSDLAG00005008808	NA	51.6459	0.439586	1	1545
1718	127355498	cytochrome P450 1B1-like	ENSDLAG00005000941	cyp1c2	51.6348	0.439766	1	1546
1719	127367427	myocilin-like	ENSDLAG00005013460	NA	51.6316	0.439818	1	1547
1720	127356532	solute carrier family 4 member 1a (Diego blood group)	ENSDLAG00005012126	slc4a1a	51.6225	0.439964	1	1548
1721	127369254	alanine aminotransferase 2-like	ENSDLAG00005016938	NA	51.6197	0.440011	1	1549
1722	127377757	uncharacterized LOC127377757	NA	NA	51.6172	0.440051	1	1550
1723	127373078	nuclear receptor binding factor 2b	ENSDLAG00005033037	nrbf2b	51.6002	0.440327	1	1551
1724	127360203	E3 ubiquitin-protein ligase TRIM35-like	NA	NA	51.599	0.440347	1	1552
1725	127351915	uncharacterized LOC127351915	NA	NA	51.5941	0.440426	1	1553
1726	127366723	cholinergic receptor, nicotinic, beta 2	ENSDLAG00005012441	chrnb2	51.5689	0.440834	1	1554
1727	127356150	uncharacterized LOC127356150	NA	NA	51.5688	0.440836	1	1555
1728	127363922	NHERF family PDZ scaffold protein 4b	ENSDLAG00005004822	NA	51.5687	0.440837	1	1556
1729	127374447	transmembrane protein 255A	ENSDLAG00005004336	tmem255a	51.566	0.440881	1	1557
1730	127353530	poly (ADP-ribose) polymerase family, member 12a	ENSDLAG00005020986	parp12a	51.5641	0.440912	1	1558
1731	127365379	regulator of cell cycle	ENSDLAG00005027305	rgcc	51.562	0.440946	1	1559
1732	127354332	phosphoinositide-3-kinase, regulatory subunit 5	ENSDLAG00005001818	pik3r5	51.5535	0.441084	1	1560
1733	127366629	neurotrophic tyrosine kinase, receptor, type 1	ENSDLAG00005009140	ntrk1	51.5263	0.441526	1	1561
1734	127361825	multiple EGF like domains 6	ENSDLAG00005000987	NA	51.5239	0.441566	1	1562
1735	127374903	eukaryotic translation initiation factor 4E binding protein 3, like	ENSDLAG00005010387	NA	51.5174	0.44167	1	1563
1736	127378834	uncharacterized LOC127378834	NA	NA	51.5168	0.44168	1	1564
1737	127366583	allograft inflammatory factor 1-like	NA	NA	51.5135	0.441734	1	1565
1738	127375173	fibroblast growth factor 13a	ENSDLAG00005001908	fgf13a	51.5045	0.44188	1	1566
1739	127366410	lipolysis stimulated lipoprotein receptor	ENSDLAG00005001120	NA	51.5007	0.441943	1	1567
1740	127356422	immunoglobulin lambda-1 light chain-like	ENSDLAG00005031552	NA	51.4965	0.442009	1	1568
1741	127374477	glutamate receptor, ionotropic, delta 1a	ENSDLAG00005019986	grid1a	51.4863	0.442175	1	1569
1742	127366855	vesicle associated membrane protein 1b	NA	NA	51.4807	0.442268	1	1570
1743	127379266	chromodomain helicase DNA binding protein 3	ENSDLAG00005017867	chd3	51.4752	0.442357	1	1571
1744	127373288	CD79b molecule, immunoglobulin-associated beta	NA	NA	51.4739	0.442377	1	1572
1745	127369633	ADP-ribosyl cyclase/cyclic ADP-ribose hydrolase 1-like	ENSDLAG00005027259	NA	51.463	0.442555	1	1573
1746	127356462	gap junction protein beta 3	ENSDLAG00005034335	cx35.4	51.446	0.44283	1	1574
1747	127360831	Ig kappa-b4 chain C region-like	ENSDLAG00005011509	NA	51.4376	0.442967	1	1575
1748	127355487	purinergic receptor P2X, ligand-gated ion channel, 3b	ENSDLAG00005014004	p2rx3b	51.4322	0.443055	1	1576
1749	127371223	proline/arginine-rich end leucine-rich repeat protein	ENSDLAG00005027348	prelp	51.4225	0.443213	1	1577
1750	127350835	uncharacterized LOC127350835	NA	NA	51.4037	0.443519	1	1578
1751	127353519	chromosome unknown C11orf96 homolog	NA	NA	51.4018	0.443551	1	1579
1752	127351671	pro-cathepsin H-like	ENSDLAG00005023385	NA	51.3993	0.443591	1	1580
1753	127369995	unconventional myosin-XVIIIb-like	ENSDLAG00005000885	NA	51.3808	0.443892	1	1581
1754	127358375	uncharacterized LOC127358375	NA	NA	51.3601	0.44423	1	1582
1755	127356154	testis-expressed protein 2-like	ENSDLAG00005011056	NA	51.3584	0.444258	1	1583
1756	127352368	intestinal mucin-like protein	ENSDLAG00005012819	NA	51.3356	0.444629	1	1584
1757	127373247	uncharacterized LOC127373247	NA	NA	51.2745	0.445626	1	1585
1758	127363681	uncharacterized LOC127363681	ENSDLAG00005000323	zgc:92429	51.2712	0.445679	1	1586
1759	127363849	F-BAR and double SH3 domains protein 2-like	ENSDLAG00005020844	NA	51.2689	0.445717	1	1587
1760	127354231	programmed cell death 4a	ENSDLAG00005008050	pdcd4a	51.2579	0.445896	1	1588
1761	127376553	ribosomal protein L6	ENSDLAG00005006917	rpl6	51.2392	0.446202	1	1589
1762	127367520	sialoadhesin	ENSDLAG00005001371	NA	51.2102	0.446675	1	1590
1763	127362455	nectin cell adhesion molecule 1b	ENSDLAG00005030868	nectin1b	51.1781	0.4472	1	1591
1764	127366016	ribosomal protein L24	ENSDLAG00005013403	NA	51.177	0.447217	1	1592
1765	127375067	BTB/POZ domain-containing protein KCTD16-like	ENSDLAG00005005323	kctd16a	51.1688	0.447351	1	1593
1766	127354399	tubulin beta-4B chain-like	ENSDLAG00005002954	zgc:65894	51.1674	0.447375	1	1594
1767	127365857	ribosomal protein L8	ENSDLAG00005010466	NA	51.1506	0.44765	1	1595
1768	127352489	CD59 molecule (CD59 blood group)	ENSDLAG00005027356	kcnj11l	51.1485	0.447684	1	1596
1769	127367528	PRELI domain-containing protein 1, mitochondrial-like	ENSDLAG00005028136	NA	51.1373	0.447866	1	1597
1770	127362357	WD repeat domain 74	ENSDLAG00005029600	NA	51.0947	0.448563	1	1598
1771	127362282	elastin a	NA	NA	51.0944	0.448568	1	1599
1772	127354922	BCL2 associated athanogene 5	ENSDLAG00005026601	bag5	51.0853	0.448718	1	1600
1773	127374602	tetraspanin-8-like	ENSDLAG00005034249	NA	51.0733	0.448914	1	1601
1774	127372507	polymeric immunoglobulin receptor-like	NA	NA	51.0697	0.448973	1	1602
1775	127359528	diamine acetyltransferase 1-like	ENSDLAG00005032687	NA	51.0573	0.449176	1	1603
1776	127377129	G protein-coupled receptor 182	NA	NA	51.0563	0.449192	1	1604
1777	127378817	glypican-1-like	ENSDLAG00005001809	gpc1b	51.044	0.449394	1	1605
1778	127354281	C-type lectin domain family 4 member M-like	NA	NA	51.0211	0.44977	1	1606
1779	127352367	anoctamin 5a	ENSDLAG00005014420	ano5a	51.0193	0.449799	1	1607
1780	127358543	NACHT, LRR and PYD domains-containing protein 3-like	ENSDLAG00005012889	NA	51.0152	0.449866	1	1608
1781	127362367	dehydrogenase/reductase SDR family member 13-like	ENSDLAG00005007644	dhrs13b.1	51.0151	0.449867	1	1609
1782	127350086	growth factor independent 1A transcription repressor b	NA	NA	51.0126	0.449908	1	1610
1783	127354180	peroxiredoxin 2	ENSDLAG00005014336	NA	50.9944	0.450207	1	1611
1784	127372635	serine and arginine rich splicing factor 3a	ENSDLAG00005026856	NA	50.9712	0.450588	1	1612
1785	127367521	interferon regulatory factor 4a	ENSDLAG00005021983	irf4a	50.9633	0.450717	1	1613
1786	127379453	RNA polymerase II subunit A	ENSDLAG00005008803	polr2a	50.9542	0.450868	1	1614
1787	127367740	proline-rich nuclear receptor coactivator 2	ENSDLAG00005027869	NA	50.9515	0.450911	1	1615
1788	127368359	kelch-like protein 40a	ENSDLAG00005022923	klhl40a	50.9324	0.451225	1	1616
1789	127352196	switching B cell complex subunit SWAP70a	ENSDLAG00005008802	swap70a	50.9194	0.451438	1	1617
1790	127351224	cytochrome c oxidase subunit 5B, mitochondrial-like	ENSDLAG00005010546	NA	50.9061	0.451656	1	1618
1791	127355908	ADP-ribosylation factor 2a	ENSDLAG00005016424	NA	50.8982	0.451787	1	1619
1792	127369044	abl interactor 1-like	ENSDLAG00005005492	NA	50.8864	0.45198	1	1620
1793	127365707	tumor protein, translationally-controlled 1	ENSDLAG00005000354	NA	50.8697	0.452255	1	1621
1794	127371506	extended synaptotagmin-like protein 1b	ENSDLAG00005018878	NA	50.8657	0.452321	1	1622
1795	127376792	prostaglandin E synthase 3-like	ENSDLAG00005025592	ptges3b	50.8587	0.452435	1	1623
1796	127371342	transforming, acidic coiled-coil containing protein 1	ENSDLAG00005002043	tacc1	50.8523	0.452541	1	1624
1797	127362484	small nuclear ribonucleoprotein D2 polypeptide	ENSDLAG00005011371	NA	50.8497	0.452584	1	1625
1798	127372180	transmembrane protein 74B	NA	NA	50.8411	0.452725	1	1626
1799	127362764	protein-L-isoaspartate (D-aspartate) O-methyltransferase domain containing 1	ENSDLAG00005025888	pcmtd1	50.8381	0.452775	1	1627
1800	127362784	family with sequence similarity 151 member A	NA	NA	50.7915	0.453542	1	1628
1801	127358595	tetraspanin-8-like	NA	NA	50.7699	0.453898	1	1629
1802	127364277	potassium intermediate/small conductance calcium-activated channel, subfamily N, member 1a	ENSDLAG00005010612	kcnn1a	50.7669	0.453946	1	1630
1803	127365596	transmembrane protein 30C	NA	NA	50.7606	0.454051	1	1631
1804	127354367	histone H2B 1/2-like	NA	NA	50.7446	0.454315	1	1632
1805	127366142	small ubiquitin like modifier 3b	ENSDLAG00005030680	NA	50.7379	0.454424	1	1633
1806	127370403	Ras protein-specific guanine nucleotide-releasing factor 2a	ENSDLAG00005006537	NA	50.7298	0.454557	1	1634
1807	127355724	crumbs homolog 3a	ENSDLAG00005029179	NA	50.6976	0.455089	1	1635
1808	127356057	branched chain amino-acid transaminase 2, mitochondrial	ENSDLAG00005021883	bcat2	50.683	0.455329	1	1636
1809	127351505	interleukin-18 receptor accessory protein-like	ENSDLAG00005021654	NA	50.6813	0.455357	1	1637
1810	127362192	mediator of RNA polymerase II transcription subunit 13-like	ENSDLAG00005029681	med13b	50.6804	0.455372	1	1638
1811	127375493	cytotoxic granule associated RNA binding protein TIA1-like	ENSDLAG00005006784	NA	50.6446	0.455963	1	1639
1812	127360821	Ig kappa-b4 chain C region-like	NA	NA	50.6341	0.456137	1	1640
1813	127376838	ssu-2 homolog, related sequence 1	ENSDLAG00005027339	ssuh2rs1	50.6303	0.456199	1	1641
1814	127350651	hairy-related 6	ENSDLAG00005012522	NA	50.6106	0.456525	1	1642
1815	127379645	DNA damage-inducible transcript 4-like protein	ENSDLAG00005033814	NA	50.5983	0.456727	1	1643
1816	127372315	ribosomal protein, large P2	ENSDLAG00005029038	NA	50.5774	0.457073	1	1644
1817	127360113	protein disulfide-isomerase TMX3-like	ENSDLAG00005012423	NA	50.5741	0.457128	1	1645
1818	127351592	muscle-specific beta 1 integrin binding protein 2	ENSDLAG00005012080	mibp2	50.5541	0.457457	1	1646
1819	127372332	synaptoporin a	ENSDLAG00005023545	NA	50.5356	0.457764	1	1647
1820	127354356	uncharacterized LOC127354356	NA	NA	50.5068	0.45824	1	1648
1821	127361199	myosin heavy chain, fast skeletal muscle-like	ENSDLAG00005030983	NA	50.4813	0.458663	1	1649
1822	127366991	zymogen granule membrane protein 16-like	NA	NA	50.4789	0.458702	1	1650
1823	127368291	tumor necrosis factor receptor superfamily, member 21	ENSDLAG00005014699	tnfrsf21	50.4527	0.459136	1	1651
1824	127376431	uncharacterized LOC127376431	ENSDLAG00005006453	NA	50.4524	0.459141	1	1652
1825	127372629	ribosomal protein, large, P0	ENSDLAG00005001574	NA	50.4373	0.459391	1	1653
1826	127373867	5-hydroxytryptamine receptor 3A-like	NA	NA	50.4335	0.459453	1	1654
1827	127370759	prostaglandin E synthase	ENSDLAG00005033508	ptges	50.4255	0.459587	1	1655
1828	127373180	uncharacterized LOC127373180	NA	NA	50.4151	0.459759	1	1656
1829	127370835	complexin 4a	ENSDLAG00005016198	cplx4a	50.4139	0.459778	1	1657
1830	127361849	sodium channel, voltage-gated, type IV, beta a	ENSDLAG00005000901	NA	50.4058	0.459913	1	1658
1831	127379673	zonadhesin, like	NA	NA	50.4045	0.459935	1	1659
1832	127352126	cartilage intermediate layer protein, nucleotide pyrophosphohydrolase	ENSDLAG00005021196	cilp	50.4018	0.459979	1	1660
1833	127370648	cyclin-dependent kinase 9 (CDC2-related kinase)	ENSDLAG00005012294	NA	50.3927	0.46013	1	1661
1834	127373120	trinucleotide repeat containing adaptor 6Ba	ENSDLAG00005012649	tnrc6b	50.3879	0.46021	1	1662
1835	127370043	NSA2 ribosome biogenesis homolog (S. cerevisiae)	ENSDLAG00005019422	NA	50.3717	0.460478	1	1663
1836	127374189	heat shock protein 4b	ENSDLAG00005001647	hspa4b	50.3532	0.460785	1	1664
1837	127377263	ligand dependent nuclear receptor interacting factor 1	NA	NA	50.347	0.460889	1	1665
1838	127373599	G1 to S phase transition 1	ENSDLAG00005012146	gspt1	50.3459	0.460906	1	1666
1839	127358715	protein bicaudal D homolog 1-like	ENSDLAG00005028377	NA	50.3429	0.460956	1	1667
1840	127374907	mitochondrial calcium uptake family, member 3b	ENSDLAG00005021425	micu3b	50.3358	0.461074	1	1668
1841	127377761	PR domain containing 2, with ZNF domain a	ENSDLAG00005006014	NA	50.3231	0.461284	1	1669
1842	127351432	lipase, hepatic a	ENSDLAG00005013776	lipca	50.3172	0.461382	1	1670
1843	127354834	phosphoglycerate mutase 1b	ENSDLAG00005016686	pgam1b	50.3123	0.461463	1	1671
1844	127350250	transmembrane protein 47	ENSDLAG00005006885	tmem47	50.3024	0.461628	1	1672
1845	127374209	glucosamine-6-phosphate deaminase 1	ENSDLAG00005005010	gnpda1	50.2978	0.461704	1	1673
1846	127372972	glutamate receptor ionotropic, delta-1-like	ENSDLAG00005018310	NA	50.2926	0.461791	1	1674
1847	127362552	regulator of G protein signaling 5b	ENSDLAG00005033480	rgs5b	50.2881	0.461866	1	1675
1848	127372375	actin binding Rho activating protein a	ENSDLAG00005033166	abraa	50.2805	0.461992	1	1676
1849	127354985	tropomodulin 1	ENSDLAG00005005229	tmod1	50.2398	0.462668	1	1677
1850	127372396	myosin, light chain 2a, regulatory, cardiac, slow	ENSDLAG00005001356	NA	50.2398	0.462669	1	1678
1851	22832849	cytochrome b	NA	NA	50.2296	0.462838	1	1679
1852	127364198	heat shock cognate 70 kDa protein	ENSDLAG00005004143	hspa8	50.2242	0.462927	1	1680
1853	127363546	canopy FGF signaling regulator 3	ENSDLAG00005031528	cnpy3	50.204	0.463264	1	1681
1854	127350020	ribonucleoprotein, PTB-binding 2	ENSDLAG00005025087	raver2	50.1753	0.463742	1	1682
1855	127357878	fatty acid binding protein 3, muscle and heart	NA	NA	50.1667	0.463884	1	1683
1856	127354898	ubiquitin carboxyl-terminal esterase L1 (ubiquitin thiolesterase)	ENSDLAG00005033732	uchl1	50.1609	0.463981	1	1684
1857	127370099	phosphatidylinositol transfer protein, beta	ENSDLAG00005026952	pitpnb	50.1548	0.464082	1	1685
1858	127378858	melanophilin a	ENSDLAG00005031756	NA	50.1445	0.464254	1	1686
1859	127349699	one cut homeobox 3a	ENSDLAG00005007246	onecut3a	50.1416	0.464302	1	1687
1860	127373022	uncharacterized LOC127373022	NA	NA	50.1343	0.464424	1	1688
1861	127363816	mesenteric estrogen-dependent adipogenesis protein-like	ENSDLAG00005032249	NA	50.1341	0.464427	1	1689
1862	127355643	inositol polyphosphate-4-phosphatase type II B	ENSDLAG00005015901	inpp4b	50.118	0.464696	1	1690
1863	127369648	adenylate cyclase activating polypeptide 1a	ENSDLAG00005019829	NA	50.1067	0.464884	1	1691
1864	127362216	uncharacterized LOC127362216	NA	NA	50.094	0.465095	1	1692
1865	127367270	stathmin 1b	ENSDLAG00005032326	stmn1b	50.0796	0.465335	1	1693
1866	127357975	zinc fingers and homeoboxes protein 2-like	ENSDLAG00005024949	NA	50.0749	0.465413	1	1694
1867	127365585	target of Nesh-SH3	ENSDLAG00005000185	abi3bpa	50.0645	0.465587	1	1695
1868	127360389	amyloid beta (A4) precursor protein-binding, family B, member 3	ENSDLAG00005035022	NA	50.0545	0.465753	1	1696
1869	127355806	rano class II histocompatibility antigen, A beta chain-like	ENSDLAG00005002437	NA	50.0534	0.465772	1	1697
1870	127366618	ST18 C2H2C-type zinc finger transcription factor	ENSDLAG00005025891	NA	50.0326	0.466119	1	1698
1871	127377880	guanylate cyclase activator 1B	ENSDLAG00005029171	NA	50.0288	0.466182	1	1699
1872	127376655	enolase 4	ENSDLAG00005029158	eno4	50.007	0.466546	1	1700
1873	127375200	caspase-3-like	ENSDLAG00005015698	NA	49.9995	0.466671	1	1701
1874	127360036	uncharacterized LOC127360036	NA	NA	49.9994	0.466672	1	1702
1875	127367160	CUB and sushi domain-containing protein 3-like	ENSDLAG00005021022	csmd3a	49.9874	0.466873	1	1703
1876	127376687	lysine methyltransferase 5Ab	ENSDLAG00005027975	kmt5ab	49.9783	0.467026	1	1704
1877	22832834	cytochrome c oxidase subunit II	NA	NA	49.9686	0.467188	1	1705
1878	127358623	proton myo-inositol cotransporter-like	ENSDLAG00005031894	NA	49.9635	0.467273	1	1706
1879	127371456	kelch repeat and BTB (POZ) domain containing 12	ENSDLAG00005022003	kbtbd12	49.963	0.46728	1	1707
1880	127357048	ribosomal protein L23	ENSDLAG00005005891	NA	49.9399	0.467667	1	1708
1881	127356507	FILIA-N KH-like domain-containing protein	ENSDLAG00005002100	NA	49.9239	0.467933	1	1709
1882	127353032	matrix metallopeptidase 15a	ENSDLAG00005030412	mmp15a	49.9054	0.468244	1	1710
1883	127352150	uncharacterized LOC127352150	NA	NA	49.8791	0.468683	1	1711
1884	127371535	TOX high mobility group box family member 2	ENSDLAG00005012281	tox2	49.8432	0.469283	1	1712
1885	127373864	5-hydroxytryptamine receptor 3A-like	NA	NA	49.8415	0.469312	1	1713
1886	127356114	TNF receptor-associated protein 1	ENSDLAG00005009490	NA	49.836	0.469403	1	1714
1887	127378909	ribosomal protein L31	ENSDLAG00005018637	NA	49.8326	0.469461	1	1715
1888	127358732	thymopoietin a	ENSDLAG00005033525	tmpoa	49.8325	0.469462	1	1716
1889	127358765	vezatin, adherens junctions transmembrane protein	ENSDLAG00005024711	vezt	49.8009	0.469991	1	1717
1890	127357396	uncharacterized LOC127357396	NA	NA	49.7876	0.470215	1	1718
1891	127377599	solute carrier family 12 member 5b	ENSDLAG00005011945	slc12a5b	49.753	0.470794	1	1719
1892	127373524	nebulin-related anchoring protein	ENSDLAG00005001654	nrap	49.7518	0.470814	1	1720
1893	127367686	deoxyribonuclease II, lysosomal	ENSDLAG00005006794	dnase2	49.7392	0.471026	1	1721
1894	127364735	ribosomal protein L37a	NA	NA	49.7388	0.471033	1	1722
1895	127357602	S100 calcium binding protein A11	NA	NA	49.7242	0.471276	1	1723
1896	127365031	glycoprotein M6Bb	ENSDLAG00005025410	NA	49.7065	0.471574	1	1724
1897	127365014	collagen alpha-3(VI) chain-like	ENSDLAG00005016109	NA	49.7047	0.471604	1	1725
1898	127354051	toll-like receptor 3	ENSDLAG00005024688	tlr3	49.7001	0.47168	1	1726
1899	127359069	GLI pathogenesis-related 1a	ENSDLAG00005026510	NA	49.6874	0.471894	1	1727
1900	127350389	N-acetyllactosaminide beta-1,3-N-acetylglucosaminyltransferase 3-like	ENSDLAG00005027884	NA	49.6837	0.471956	1	1728
1901	127372477	neuritin-like	ENSDLAG00005030231	NA	49.6798	0.472022	1	1729
1902	127366772	complement C1r-A subcomponent-like	ENSDLAG00005034042	NA	49.6772	0.472066	1	1730
1903	127363576	calsyntenin 2a	ENSDLAG00005007311	clstn2	49.6752	0.472099	1	1731
1904	127358092	ribosomal protein S18	ENSDLAG00005028773	NA	49.6738	0.472122	1	1732
1905	127374341	ribosomal RNA processing 12 homolog	ENSDLAG00005006276	rrp12	49.6694	0.472195	1	1733
1906	127378891	reticulophagy regulator family member 2	ENSDLAG00005026804	retreg2	49.661	0.472338	1	1734
1907	127375861	glutamyl-tRNA amidotransferase subunit C	ENSDLAG00005031249	gatc	49.66	0.472354	1	1735
1908	127353931	peptidase domain containing associated with muscle regeneration 1b	ENSDLAG00005008851	NA	49.6579	0.472389	1	1736
1909	127361316	SIX homeobox 4a	ENSDLAG00005028032	six4a	49.6531	0.47247	1	1737
1910	127378686	interleukin-1 receptor accessory protein-like 1	ENSDLAG00005024076	NA	49.6287	0.47288	1	1738
1911	127367575	fucolectin-1-like	ENSDLAG00005027291	NA	49.5973	0.473407	1	1739
1912	127369390	supervillin-like	ENSDLAG00005009237	NA	49.5954	0.47344	1	1740
1913	127361350	neuroblast differentiation-associated protein AHNAK-like	ENSDLAG00005032534	NA	49.5902	0.473527	1	1741
1914	127356056	potassium voltage-gated channel, shaker-related subfamily, member 7	ENSDLAG00005021987	kcna7	49.5852	0.47361	1	1742
1915	127376921	tubulin alpha-1C chain	ENSDLAG00005033184	NA	49.5823	0.473659	1	1743
1916	127353262	solute carrier family 41 member 2a	ENSDLAG00005022248	slc41a2a	49.5701	0.473865	1	1744
1917	127364409	diacylglycerol O-acyltransferase 2	ENSDLAG00005010113	dgat2	49.5454	0.47428	1	1745
1918	127362043	serine and arginine rich splicing factor 1a	ENSDLAG00005023483	srsf1a	49.5423	0.474331	1	1746
1919	127378515	kinesin family member 16Bb	ENSDLAG00005000102	kif16bb	49.5348	0.474458	1	1747
1920	127379577	Fas cell surface death receptor	ENSDLAG00005018753	NA	49.5311	0.47452	1	1748
1921	127361994	alpha-2-macroglobulin-like	ENSDLAG00005004695	NA	49.5311	0.47452	1	1749
1922	127357805	proteasome 20S subunit beta 2	ENSDLAG00005034806	NA	49.5169	0.474759	1	1750
1923	127379389	kinesin light chain 2	ENSDLAG00005015144	NA	49.512	0.474841	1	1751
1924	127367799	churchill domain containing 1	ENSDLAG00005032581	churc1	49.5091	0.47489	1	1752
1925	127362555	alkaline phosphatase 3	ENSDLAG00005030475	NA	49.4993	0.475055	1	1753
1926	127363494	fibronectin leucine rich transmembrane protein 1a	ENSDLAG00005029317	NA	49.4962	0.475108	1	1754
1927	127354781	paired box 5	ENSDLAG00005026031	NA	49.4939	0.475146	1	1755
1928	127372317	myosin, heavy chain 7B, cardiac muscle, beta a	ENSDLAG00005005626	myh7ba	49.4909	0.475197	1	1756
1929	127362410	T-box transcription factor 2b	ENSDLAG00005008343	tbx2b	49.4801	0.475378	1	1757
1930	127379429	Fc epsilon receptor IgFc epsilon receptor Ig	NA	NA	49.4718	0.475519	1	1758
1931	127358475	FOS like 2, AP-1 transcription factor subunit	ENSDLAG00005028627	fosl2	49.4662	0.475612	1	1759
1932	127377008	ras-related protein ORAB-1-like	ENSDLAG00005005676	NA	49.4661	0.475613	1	1760
1933	127363957	uncharacterized LOC127363957	NA	NA	49.465	0.475633	1	1761
1934	127354912	multiple PDZ domain protein	ENSDLAG00005022999	NA	49.4641	0.475647	1	1762
1935	127379598	low affinity immunoglobulin gamma Fc region receptor II-a-like	NA	NA	49.4634	0.475659	1	1763
1936	127355280	uncharacterized LOC127355280	NA	NA	49.4498	0.475888	1	1764
1937	127366057	calsequestrin 2	ENSDLAG00005025524	casq2	49.4489	0.475903	1	1765
1938	127353773	collagenase 3-like	NA	NA	49.4463	0.475947	1	1766
1939	127363740	fibroblast growth factor 13b	ENSDLAG00005001154	fgf13b	49.4459	0.475954	1	1767
1940	127372408	endonuclease, polyU-specific	ENSDLAG00005001883	endou	49.4405	0.476045	1	1768
1941	127364292	gamma-aminobutyric acid receptor subunit beta-2	ENSDLAG00005011797	NA	49.4372	0.476101	1	1769
1942	127361914	unconventional myosin-Ic-like	ENSDLAG00005006627	myo1cb	49.4247	0.476311	1	1770
1943	127358792	ELKS/Rab6-interacting/CAST family member 1-like	ENSDLAG00005015406	NA	49.4024	0.476687	1	1771
1944	127362011	uncharacterized LOC127362011	NA	NA	49.4006	0.476717	1	1772
1945	127364420	mitochondrial uncoupling protein 2-like	ENSDLAG00005024375	ucp3	49.3854	0.476974	1	1773
1946	127359799	mamu class II histocompatibility antigen, DR alpha chain-like	ENSDLAG00005031999	NA	49.3804	0.477059	1	1774
1947	127352738	uncharacterized LOC127352738	NA	NA	49.3769	0.477117	1	1775
1948	127353591	phospholipid phosphatase 2a	ENSDLAG00005030698	plpp2a	49.3756	0.477138	1	1776
1949	127369616	crystallin J1A-like	NA	NA	49.3718	0.477203	1	1777
1950	127378783	cholecystokinin B receptor a	ENSDLAG00005021893	si:dkey-1h24.2	49.3694	0.477243	1	1778
1951	127375656	uncharacterized LOC127375656	ENSDLAG00005005501	NA	49.3625	0.47736	1	1779
1952	127364464	RuvB-like AAA ATPase 2	ENSDLAG00005006447	ruvbl2	49.3559	0.47747	1	1780
1953	127352112	eva-1 homolog A (C. elegans)	ENSDLAG00005004802	NA	49.3545	0.477495	1	1781
1954	127359854	uncharacterized LOC127359854	NA	NA	49.3409	0.477724	1	1782
1955	127377712	ataxin 7-like 2b	ENSDLAG00005020343	atxn7l2b	49.3405	0.477732	1	1783
1956	127371216	transmembrane protein 51b	ENSDLAG00005001670	tmem51b	49.3322	0.477872	1	1784
1957	127353396	high choriolytic enzyme 1-like	ENSDLAG00005019988	NA	49.3292	0.477922	1	1785
1958	127351020	protein C (inactivator of coagulation factors Va and VIIIa), a	ENSDLAG00005028067	proca	49.317	0.478128	1	1786
1959	127353959	achaete-scute family bHLH transcription factor 1b	ENSDLAG00005026884	NA	49.3094	0.478257	1	1787
1960	127371410	CaM kinase-like vesicle-associated a	ENSDLAG00005031446	NA	49.3084	0.478273	1	1788
1961	127376173	cyclin-G2-like	NA	NA	49.2972	0.478462	1	1789
1962	127364180	hypoxia up-regulated 1	ENSDLAG00005001336	hyou1	49.2903	0.478579	1	1790
1963	127363727	actin-binding LIM protein 3-like	ENSDLAG00005001118	NA	49.2812	0.478732	1	1791
1964	127353525	neural-cadherin-like	ENSDLAG00005021314	NA	49.2634	0.479033	1	1792
1965	127354513	family with sequence similarity 13 member A	ENSDLAG00005013386	fam13a	49.2588	0.479111	1	1793
1966	127351672	alpha-tropomyosin	ENSDLAG00005023889	tpma	49.2542	0.479187	1	1794
1967	127363140	uncharacterized LOC127363140	NA	NA	49.2507	0.479247	1	1795
1968	127375674	ureidopropionase, beta	ENSDLAG00005007811	upb1	49.2479	0.479295	1	1796
1969	127374963	nuclear cap-binding protein subunit 1	ENSDLAG00005008646	NA	49.2352	0.479509	1	1797
1970	127368353	uncharacterized LOC127368353	NA	NA	49.2247	0.479688	1	1798
1971	127357903	retinoblastoma binding protein 4	ENSDLAG00005014075	NA	49.213	0.479884	1	1799
1972	127360071	protein FAM240B	NA	NA	49.1996	0.480112	1	1800
1973	127362145	ryanodine receptor 1b (skeletal)	ENSDLAG00005006473	NA	49.1977	0.480144	1	1801
1974	127368040	fibronectin type III domain containing 1	ENSDLAG00005019303	fndc1	49.1879	0.480309	1	1802
1975	127354074	lectin, galactoside-binding, soluble, 2b	ENSDLAG00005029983	lgals2b	49.173	0.480561	1	1803
1976	127363087	proteasome subunit alpha type-6-like	ENSDLAG00005033478	NA	49.1547	0.480871	1	1804
1977	127361901	CREB regulated transcription coactivator 1a	NA	NA	49.1465	0.481009	1	1805
1978	127364244	protein LBH-like	NA	NA	49.1406	0.48111	1	1806
1979	127362220	nectin cell adhesion molecule 3a	ENSDLAG00005032106	NA	49.1401	0.481118	1	1807
1980	127368553	cannabinoid receptor 1	ENSDLAG00005028701	NA	49.1299	0.481291	1	1808
1981	127371454	sodium- and chloride-dependent GABA transporter 2-like	NA	NA	49.1283	0.481317	1	1809
1982	127360920	Ig kappa-b4 chain C region-like	NA	NA	49.1184	0.481485	1	1810
1983	127377270	uncharacterized LOC127377270	ENSDLAG00005028984	NA	49.1135	0.481568	1	1811
1984	127358836	ubiquitin-conjugating enzyme E2Nb	ENSDLAG00005034582	NA	49.1114	0.481603	1	1812
1985	127351136	secretory carrier membrane protein 2, like	NA	NA	49.1058	0.481699	1	1813
1986	127357639	solute carrier family 45 member 4	ENSDLAG00005010272	NA	49.0968	0.481851	1	1814
1987	127373067	ectonucleotide pyrophosphatase/phosphodiesterase family member 7-like	ENSDLAG00005003959	NA	49.0806	0.482125	1	1815
1988	127377868	ubiquitin specific peptidase 11	ENSDLAG00005024152	NA	49.0733	0.482248	1	1816
1989	127351726	MIS12 kinetochore complex component	ENSDLAG00005007631	NA	49.0705	0.482296	1	1817
1990	127360084	nuclear factor 7, brain-like	ENSDLAG00005016956	NA	49.0672	0.482353	1	1818
1991	127362243	coagulation factor XIII B chain-like	NA	NA	49.0666	0.482363	1	1819
1992	127361966	transient receptor potential cation channel, subfamily C, member 4b	ENSDLAG00005023083	trpc4b	49.0467	0.482701	1	1820
1993	127358643	ethanolamine kinase 1	ENSDLAG00005030352	NA	49.0452	0.482725	1	1821
1994	127365622	uncharacterized LOC127365622	ENSDLAG00005008033	si:ch211-184m13.4	49.0336	0.482923	1	1822
1995	127378402	ribose-phosphate pyrophosphokinase 2	ENSDLAG00005011823	NA	49.0186	0.483176	1	1823
1996	127367401	CD209 antigen-like protein E	ENSDLAG00005005534	NA	49.0158	0.483224	1	1824
1997	127358800	N-acyl phosphatidylethanolamine phospholipase D	ENSDLAG00005018106	NA	49.0078	0.483359	1	1825
[truncated: 21,621 more rows]

## Sheet: Suppl Table 3
Supplementary Table 3: FunPat clustering of genes with significant time-dependent expression profile in Brain tissue.
Main_Pattern_ID	Gene_ID	Description	ENSEMBLID	ZFIN_symbol	t6	t12	t24	t48	t72
A	127374357	stimulator of interferon response cGAMP interactor 1	ENSDLAG00005021743	sting1	-0.0242117	0.0101862	0.0113402	1.71562	2.25438
A	127354051	toll-like receptor 3	ENSDLAG00005024688	tlr3	-0.0242117	0.0101862	0.0113402	1.71562	2.25438
A	127362636	pannexin-1-like	ENSDLAG00005007136	NA	-0.0242117	0.0101862	0.0113402	1.71562	2.25438
A	127374357	stimulator of interferon response cGAMP interactor 1	ENSDLAG00005021743	sting1	-0.0242117	0.0101862	0.0113402	1.71562	2.25438
A	127354051	toll-like receptor 3	ENSDLAG00005024688	tlr3	-0.0242117	0.0101862	0.0113402	1.71562	2.25438
A	127362636	pannexin-1-like	ENSDLAG00005007136	NA	-0.0242117	0.0101862	0.0113402	1.71562	2.25438
A	127374357	stimulator of interferon response cGAMP interactor 1	ENSDLAG00005021743	sting1	-0.0242117	0.0101862	0.0113402	1.71562	2.25438
A	127354051	toll-like receptor 3	ENSDLAG00005024688	tlr3	-0.0242117	0.0101862	0.0113402	1.71562	2.25438
A	127362636	pannexin-1-like	ENSDLAG00005007136	NA	-0.0242117	0.0101862	0.0113402	1.71562	2.25438
A	127362531	zinc finger and BTB domain containing 16b	ENSDLAG00005022127	zbtb16b	-0.0242117	0.0101862	0.0113402	1.71562	2.25438
A	127375844	C-X-C motif chemokine 9-like	ENSDLAG00005027296	NA	-0.0242117	0.0101862	0.0113402	1.71562	2.25438
A	127374389	C-X-C motif chemokine 6-like	ENSDLAG00005031798	NA	-0.0242117	0.0101862	0.0113402	1.71562	2.25438
A	127374357	stimulator of interferon response cGAMP interactor 1	ENSDLAG00005021743	sting1	-0.0242117	0.0101862	0.0113402	1.71562	2.25438
A	127354823	suppressor of cytokine signaling 1-like	ENSDLAG00005033441	socs1b	-0.0242117	0.0101862	0.0113402	1.71562	2.25438
A	127377921	ETS variant transcription factor 7	ENSDLAG00005019610	etv7	-0.0242117	0.0101862	0.0113402	1.71562	2.25438
A	127376578	endoplasmic reticulum aminopeptidase 2	ENSDLAG00005022293	erap2	-0.0242117	0.0101862	0.0113402	1.71562	2.25438
A	127349912	proteasome 20S subunit beta 9a	ENSDLAG00005031842	psmb9a	-0.0242117	0.0101862	0.0113402	1.71562	2.25438
A	127366805	TAP binding protein like	ENSDLAG00005012350	NA	-0.0242117	0.0101862	0.0113402	1.71562	2.25438
A	127379577	Fas cell surface death receptor	ENSDLAG00005018753	NA	-0.0242117	0.0101862	0.0113402	1.71562	2.25438
A	127365325	N-myc (and STAT) interactor	ENSDLAG00005014936	NA	-0.0242117	0.0101862	0.0113402	1.71562	2.25438
A	127376221	endoplasmic reticulum aminopeptidase 1b	ENSDLAG00005018600	NA	-0.0242117	0.0101862	0.0113402	1.71562	2.25438
A	127360788	C-X-C motif chemokine 9-like	ENSDLAG00005031676	NA	-0.0242117	0.0101862	0.0113402	1.71562	2.25438
A	127366635	PYD and CARD domain containing	ENSDLAG00005028851	pycard	-0.0242117	0.0101862	0.0113402	1.71562	2.25438
A	127370371	proteasome 20S subunit beta 10	ENSDLAG00005032590	NA	-0.0242117	0.0101862	0.0113402	1.71562	2.25438
A	127366825	Niemann-Pick disease, type C1	ENSDLAG00005011147	npc1	-0.0242117	0.0101862	0.0113402	1.71562	2.25438
A	127357667	TAP binding protein (tapasin), tandem duplicate 1	ENSDLAG00005003462	tapbp.1	-0.0242117	0.0101862	0.0113402	1.71562	2.25438
A	127376578	endoplasmic reticulum aminopeptidase 2	ENSDLAG00005022293	erap2	-0.0242117	0.0101862	0.0113402	1.71562	2.25438
A	127366805	TAP binding protein like	ENSDLAG00005012350	NA	-0.0242117	0.0101862	0.0113402	1.71562	2.25438
A	127376221	endoplasmic reticulum aminopeptidase 1b	ENSDLAG00005018600	NA	-0.0242117	0.0101862	0.0113402	1.71562	2.25438
A	127357667	TAP binding protein (tapasin), tandem duplicate 1	ENSDLAG00005003462	tapbp.1	-0.0242117	0.0101862	0.0113402	1.71562	2.25438
A	127376578	endoplasmic reticulum aminopeptidase 2	ENSDLAG00005022293	erap2	-0.0242117	0.0101862	0.0113402	1.71562	2.25438
A	127366805	TAP binding protein like	ENSDLAG00005012350	NA	-0.0242117	0.0101862	0.0113402	1.71562	2.25438
A	127376221	endoplasmic reticulum aminopeptidase 1b	ENSDLAG00005018600	NA	-0.0242117	0.0101862	0.0113402	1.71562	2.25438
A	127374357	stimulator of interferon response cGAMP interactor 1	ENSDLAG00005021743	sting1	-0.0242117	0.0101862	0.0113402	1.71562	2.25438
A	127354823	suppressor of cytokine signaling 1-like	ENSDLAG00005033441	socs1b	-0.0242117	0.0101862	0.0113402	1.71562	2.25438
A	127360252	TNF receptor-associated factor 3	ENSDLAG00005019891	NA	-0.0242117	0.0101862	0.0113402	1.71562	2.25438
A	127378663	signal transducer and activator of transcription 1a	ENSDLAG00005003574	stat1a	-0.0242117	0.0101862	0.0113402	1.71562	2.25438
A	127371841	nicotinamide phosphoribosyltransferase 2	ENSDLAG00005018126	namptb	-0.0242117	0.0101862	0.0113402	1.71562	2.25438
A	127365236	interferon induced with helicase C domain 1	ENSDLAG00005019389	ifih1	-0.0242117	0.0101862	0.0113402	1.71562	2.25438
A	127355919	cilia- and flagella-associated protein 251-like	ENSDLAG00005035083	NA	-0.0242117	0.0101862	0.0113402	1.71562	2.25438
A	127366707	c-Myc-binding protein-like	ENSDLAG00005029266	NA	-0.0242117	0.0101862	0.0113402	1.71562	2.25438
A	127372265	signal transducer and activator of transcription 2	ENSDLAG00005001935	stat2	-0.0242117	0.0101862	0.0113402	1.71562	2.25438
A	127373896	interferon regulatory factor 3	ENSDLAG00005013577	irf3	-0.0242117	0.0101862	0.0113402	1.71562	2.25438
A	127366880	adenosine deaminase RNA specific	ENSDLAG00005011759	adar	-0.0242117	0.0101862	0.0113402	1.71562	2.25438
A	127359189	nicotinamide phosphoribosyltransferase 1	ENSDLAG00005025320	nampta	-0.0242117	0.0101862	0.0113402	1.71562	2.25438
A	127361933	MRE11 homolog A, double strand break repair nuclease	ENSDLAG00005014258	NA	-0.0242117	0.0101862	0.0113402	1.71562	2.25438
A	127349831	tRNA methyltransferase 1-like	ENSDLAG00005006371	trmt1l	-0.0242117	0.0101862	0.0113402	1.71562	2.25438
A	127365627	carbamoyl-phosphate synthase 1, mitochondrial	ENSDLAG00005003390	cps1	-0.0242117	0.0101862	0.0113402	1.71562	2.25438
A	127359207	thymidine phosphorylase	ENSDLAG00005033155	NA	-0.0242117	0.0101862	0.0113402	1.71562	2.25438
A	127361472	dihydropyrimidine dehydrogenase b	ENSDLAG00005000398	NA	-0.0242117	0.0101862	0.0113402	1.71562	2.25438
A	127365236	interferon induced with helicase C domain 1	ENSDLAG00005019389	ifih1	-0.0242117	0.0101862	0.0113402	1.71562	2.25438
A	127355919	cilia- and flagella-associated protein 251-like	ENSDLAG00005035083	NA	-0.0242117	0.0101862	0.0113402	1.71562	2.25438
A	127377921	ETS variant transcription factor 7	ENSDLAG00005019610	etv7	-0.0242117	0.0101862	0.0113402	1.71562	2.25438
A	127366707	c-Myc-binding protein-like	ENSDLAG00005029266	NA	-0.0242117	0.0101862	0.0113402	1.71562	2.25438
A	127372265	signal transducer and activator of transcription 2	ENSDLAG00005001935	stat2	-0.0242117	0.0101862	0.0113402	1.71562	2.25438
A	127373896	interferon regulatory factor 3	ENSDLAG00005013577	irf3	-0.0242117	0.0101862	0.0113402	1.71562	2.25438
A	127378663	signal transducer and activator of transcription 1a	ENSDLAG00005003574	stat1a	-0.0242117	0.0101862	0.0113402	1.71562	2.25438
A	127365236	interferon induced with helicase C domain 1	ENSDLAG00005019389	ifih1	-0.0242117	0.0101862	0.0113402	1.71562	2.25438
A	127355919	cilia- and flagella-associated protein 251-like	ENSDLAG00005035083	NA	-0.0242117	0.0101862	0.0113402	1.71562	2.25438
A	127372265	signal transducer and activator of transcription 2	ENSDLAG00005001935	stat2	-0.0242117	0.0101862	0.0113402	1.71562	2.25438
A	127366880	adenosine deaminase RNA specific	ENSDLAG00005011759	adar	-0.0242117	0.0101862	0.0113402	1.71562	2.25438
A	127368835	cap methyltransferase 1	ENSDLAG00005019404	NA	-0.0242117	0.0101862	0.0113402	1.71562	2.25438
A	127349831	tRNA methyltransferase 1-like	ENSDLAG00005006371	trmt1l	-0.0242117	0.0101862	0.0113402	1.71562	2.25438
A	127354720	DnaJ heat shock protein family (Hsp40) member A1	ENSDLAG00005001607	dnaja1	-0.0242117	0.0101862	0.0113402	1.71562	2.25438
A	127354930	DnaJ heat shock protein family (Hsp40) member B1b	ENSDLAG00005021008	NA	-0.0242117	0.0101862	0.0113402	1.71562	2.25438
A	127350813	calreticulin-like	ENSDLAG00005015384	NA	-0.0242117	0.0101862	0.0113402	1.71562	2.25438
A	127353008	DnaJ heat shock protein family (Hsp40) member A	ENSDLAG00005026732	NA	-0.0242117	0.0101862	0.0113402	1.71562	2.25438
A	127365561	heat shock 60 protein 1	ENSDLAG00005031667	hspd1	-0.0242117	0.0101862	0.0113402	1.71562	2.25438
A	127375044	heat shock protein 9	ENSDLAG00005018779	NA	-0.0242117	0.0101862	0.0113402	1.71562	2.25438
A	127364346	receptor-interacting serine-threonine kinase 3	ENSDLAG00005000418	ripk3	-0.0242117	0.0101862	0.0113402	1.71562	2.25438
A	127355893	mitogen-activated protein kinase kinase kinase 14a	ENSDLAG00005016332	map3k14a	-0.0242117	0.0101862	0.0113402	1.71562	2.25438
A	127371163	homeodomain interacting protein kinase 1b	ENSDLAG00005006902	NA	-0.0242117	0.0101862	0.0113402	1.71562	2.25438
A	127372985	inhibitor of nuclear factor kappa-B kinase subunit alpha-like	ENSDLAG00005000915	NA	-0.0242117	0.0101862	0.0113402	1.71562	2.25438
A	127371245	PX domain containing serine/threonine kinase	ENSDLAG00005000522	pxk	-0.0242117	0.0101862	0.0113402	1.71562	2.25438
A	127361495	ribosomal protein S6 kinase-like 1	ENSDLAG00005008969	rps6kl1	-0.0242117	0.0101862	0.0113402	1.71562	2.25438
A	127353288	interleukin-1 receptor-associated kinase 4	ENSDLAG00005014882	irak4	-0.0242117	0.0101862	0.0113402	1.71562	2.25438
A	127349911	proteasome 20S subunit beta 12	ENSDLAG00005031475	psmb12	-0.0242117	0.0101862	0.0113402	1.71562	2.25438
A	127376578	endoplasmic reticulum aminopeptidase 2	ENSDLAG00005022293	erap2	-0.0242117	0.0101862	0.0113402	1.71562	2.25438
A	127359827	ubiquitin carboxyl-terminal hydrolase 12-like	ENSDLAG00005032777	NA	-0.0242117	0.0101862	0.0113402	1.71562	2.25438
A	127349910	proteasome 20S subunit beta 13a	ENSDLAG00005033124	NA	-0.0242117	0.0101862	0.0113402	1.71562	2.25438
A	127349912	proteasome 20S subunit beta 9a	ENSDLAG00005031842	psmb9a	-0.0242117	0.0101862	0.0113402	1.71562	2.25438
A	127379258	ubiquitin carboxyl-terminal hydrolase 17-like protein D	ENSDLAG00005029606	NA	-0.0242117	0.0101862	0.0113402	1.71562	2.25438
A	127349464	serpin peptidase inhibitor, clade E (nexin, plasminogen activator inhibitor type 1), member 1	ENSDLAG00005008658	serpine1	-0.0242117	0.0101862	0.0113402	1.71562	2.25438
A	127365194	caspase 10, apoptosis-related cysteine peptidase	ENSDLAG00005008935	casp10	-0.0242117	0.0101862	0.0113402	1.71562	2.25438
A	127351494	NEDD4 E3 ubiquitin protein ligase a	ENSDLAG00005012129	NA	-0.0242117	0.0101862	0.0113402	1.71562	2.25438
A	127363476	dipeptidyl-peptidase 3	ENSDLAG00005001861	dpp3	-0.0242117	0.0101862	0.0113402	1.71562	2.25438
A	127376221	endoplasmic reticulum aminopeptidase 1b	ENSDLAG00005018600	NA	-0.0242117	0.0101862	0.0113402	1.71562	2.25438
A	127374220	cathepsin O	ENSDLAG00005026738	ctso	-0.0242117	0.0101862	0.0113402	1.71562	2.25438
A	127370371	proteasome 20S subunit beta 10	ENSDLAG00005032590	NA	-0.0242117	0.0101862	0.0113402	1.71562	2.25438
A	127350515	cylindromatosis (turban tumor syndrome), like	ENSDLAG00005010349	cyldl	-0.0242117	0.0101862	0.0113402	1.71562	2.25438
A	127350932	MALT paracaspase 2	ENSDLAG00005001845	NA	-0.0242117	0.0101862	0.0113402	1.71562	2.25438
A	127363032	ubiquitin specific peptidase 16	ENSDLAG00005023716	NA	-0.0242117	0.0101862	0.0113402	1.71562	2.25438
A	127359827	ubiquitin carboxyl-terminal hydrolase 12-like	ENSDLAG00005032777	NA	-0.0242117	0.0101862	0.0113402	1.71562	2.25438
A	127379258	ubiquitin carboxyl-terminal hydrolase 17-like protein D	ENSDLAG00005029606	NA	-0.0242117	0.0101862	0.0113402	1.71562	2.25438
A	127351494	NEDD4 E3 ubiquitin protein ligase a	ENSDLAG00005012129	NA	-0.0242117	0.0101862	0.0113402	1.71562	2.25438
A	127371665	YOD1 deubiquitinase	ENSDLAG00005014537	yod1	-0.0242117	0.0101862	0.0113402	1.71562	2.25438
A	127371364	N-acylethanolamine-hydrolyzing acid amidase-like	ENSDLAG00005025286	NA	-0.0242117	0.0101862	0.0113402	1.71562	2.25438
A	127376262	lipase, endothelial	ENSDLAG00005014441	NA	-0.0242117	0.0101862	0.0113402	1.71562	2.25438
A	127376619	phosphatidylinositol-4-phosphate 5-kinase, type I, beta b	ENSDLAG00005024885	NA	-0.0242117	0.0101862	0.0113402	1.71562	2.25438
A	127378663	signal transducer and activator of transcription 1a	ENSDLAG00005003574	stat1a	-0.0242117	0.0101862	0.0113402	1.71562	2.25438
A	127371841	nicotinamide phosphoribosyltransferase 2	ENSDLAG00005018126	namptb	-0.0242117	0.0101862	0.0113402	1.71562	2.25438
A	127365236	interferon induced with helicase C domain 1	ENSDLAG00005019389	ifih1	-0.0242117	0.0101862	0.0113402	1.71562	2.25438
A	127355919	cilia- and flagella-associated protein 251-like	ENSDLAG00005035083	NA	-0.0242117	0.0101862	0.0113402	1.71562	2.25438
A	127366707	c-Myc-binding protein-like	ENSDLAG00005029266	NA	-0.0242117	0.0101862	0.0113402	1.71562	2.25438
A	127372265	signal transducer and activator of transcription 2	ENSDLAG00005001935	stat2	-0.0242117	0.0101862	0.0113402	1.71562	2.25438
A	127373896	interferon regulatory factor 3	ENSDLAG00005013577	irf3	-0.0242117	0.0101862	0.0113402	1.71562	2.25438
A	127366880	adenosine deaminase RNA specific	ENSDLAG00005011759	adar	-0.0242117	0.0101862	0.0113402	1.71562	2.25438
A	127359189	nicotinamide phosphoribosyltransferase 1	ENSDLAG00005025320	nampta	-0.0242117	0.0101862	0.0113402	1.71562	2.25438
A	127361933	MRE11 homolog A, double strand break repair nuclease	ENSDLAG00005014258	NA	-0.0242117	0.0101862	0.0113402	1.71562	2.25438
A	127349831	tRNA methyltransferase 1-like	ENSDLAG00005006371	trmt1l	-0.0242117	0.0101862	0.0113402	1.71562	2.25438
A	127374219	tryptophan 2,3-dioxygenase a	ENSDLAG00005022830	tdo2a	-0.0242117	0.0101862	0.0113402	1.71562	2.25438
A	127371841	nicotinamide phosphoribosyltransferase 2	ENSDLAG00005018126	namptb	-0.0242117	0.0101862	0.0113402	1.71562	2.25438
A	127379543	eukaryotic translation initiation factor 2-alpha kinase 2	ENSDLAG00005025003	NA	-0.0242117	0.0101862	0.0113402	1.71562	2.25438
A	127359189	nicotinamide phosphoribosyltransferase 1	ENSDLAG00005025320	nampta	-0.0242117	0.0101862	0.0113402	1.71562	2.25438
A	127364346	receptor-interacting serine-threonine kinase 3	ENSDLAG00005000418	ripk3	-0.0242117	0.0101862	0.0113402	1.71562	2.25438
A	127355893	mitogen-activated protein kinase kinase kinase 14a	ENSDLAG00005016332	map3k14a	-0.0242117	0.0101862	0.0113402	1.71562	2.25438
A	127371245	PX domain containing serine/threonine kinase	ENSDLAG00005000522	pxk	-0.0242117	0.0101862	0.0113402	1.71562	2.25438
A	127376619	phosphatidylinositol-4-phosphate 5-kinase, type I, beta b	ENSDLAG00005024885	NA	-0.0242117	0.0101862	0.0113402	1.71562	2.25438
A	127371841	nicotinamide phosphoribosyltransferase 2	ENSDLAG00005018126	namptb	-0.0242117	0.0101862	0.0113402	1.71562	2.25438
A	127379543	eukaryotic translation initiation factor 2-alpha kinase 2	ENSDLAG00005025003	NA	-0.0242117	0.0101862	0.0113402	1.71562	2.25438
A	127359189	nicotinamide phosphoribosyltransferase 1	ENSDLAG00005025320	nampta	-0.0242117	0.0101862	0.0113402	1.71562	2.25438
A	127364346	receptor-interacting serine-threonine kinase 3	ENSDLAG00005000418	ripk3	-0.0242117	0.0101862	0.0113402	1.71562	2.25438
A	127355893	mitogen-activated protein kinase kinase kinase 14a	ENSDLAG00005016332	map3k14a	-0.0242117	0.0101862	0.0113402	1.71562	2.25438
A	127371245	PX domain containing serine/threonine kinase	ENSDLAG00005000522	pxk	-0.0242117	0.0101862	0.0113402	1.71562	2.25438
A	127376619	phosphatidylinositol-4-phosphate 5-kinase, type I, beta b	ENSDLAG00005024885	NA	-0.0242117	0.0101862	0.0113402	1.71562	2.25438
A	127378663	signal transducer and activator of transcription 1a	ENSDLAG00005003574	stat1a	-0.0242117	0.0101862	0.0113402	1.71562	2.25438
A	127371841	nicotinamide phosphoribosyltransferase 2	ENSDLAG00005018126	namptb	-0.0242117	0.0101862	0.0113402	1.71562	2.25438
A	127366185	secernin 3	ENSDLAG00005026258	scrn3	-0.0242117	0.0101862	0.0113402	1.71562	2.25438
A	127359189	nicotinamide phosphoribosyltransferase 1	ENSDLAG00005025320	nampta	-0.0242117	0.0101862	0.0113402	1.71562	2.25438
A	127356546	uncharacterized si:busm1-163l24.3	ENSDLAG00005029343	NA	-0.0242117	0.0101862	0.0113402	1.71562	2.25438
[truncated: 2,937 more rows]

## Sheet: Suppl Table 4
Supplementary Table 4: Over-representation analysis by gene clusters in Brain. Gene clusters are reported in Suppl. Table 3
[truncated: 293 more rows]

[truncated: 6 more sheets: Suppl Table 5, Suppl Table 6, Suppl Table 7, Suppl Table 8, Suppl Table 9, Suppl Table 10]
